# Supplementary material for: 4-Formyl­phenyl 2,3,4,6-tetra-O-acetyl-β-d-galactopyran­oside
Source: Acta Crystallogr Sect E Struct Rep Online. 2011 Mar 9;67(Pt 4):o826. doi: 10.1107/S1600536811008257 (PMC3099913; doi:10.1107/S1600536811008257)
Supplement: Supplementary file 2 [file e-67-0o826-Isup2.hkl]

# 
# h,k,l, Fc-squared, Fo-squared, sigma(Fo-squared) and status flag 
# 
data_I
_shelx_title '  P21  1977 Friedel pairs merged' 
_shelx_refln_list_code          4 
_shelx_F_calc_maximum      130.49 
_exptl_crystal_F_000       476.00 
_reflns_d_resolution_high  0.7698 
 
loop_ 
 _symmetry_equiv_pos_as_xyz 
 'x, y, z' 
 '-x, y+1/2, -z' 
 
_cell_length_a    11.8358 
_cell_length_b     5.6664 
_cell_length_c    17.5079 
_cell_angle_alpha  90.000 
_cell_angle_beta  109.616 
_cell_angle_gamma  90.000 
 
_shelx_F_squared_multiplier     1.000 
 
loop_ 
 _refln_index_h 
 _refln_index_k 
 _refln_index_l 
 _refln_F_squared_calc 
 _refln_F_squared_meas 
 _refln_F_squared_sigma 
 _refln_observed_status 
   2   0   0     1057.30     1062.12     33.18 o 
   3   0   0      412.02      430.37      9.53 o 
   4   0   0     1228.50     1235.47     13.20 o 
   5   0   0      188.52      186.99      4.32 o 
   6   0   0       12.91        9.57      7.96 o 
   7   0   0      100.97       93.10      5.15 o 
   8   0   0      664.11      655.14     12.10 o 
   9   0   0     2580.69     2430.63     41.54 o 
  10   0   0       90.70       84.67      5.91 o 
  11   0   0       41.07       41.22      4.32 o 
  12   0   0        0.94       10.86      4.45 o 
  13   0   0       44.16       50.22      6.45 o 
  14   0   0        0.01        2.57      2.83 o 
   1   1   0      963.40      922.53      9.61 o 
   2   1   0     3405.52     3246.67     23.86 o 
   3   1   0      773.10      772.01     13.36 o 
   4   1   0     1130.85     1196.43     12.67 o 
   5   1   0      728.99      771.98      8.28 o 
   6   1   0      395.91      424.95      7.63 o 
   7   1   0      365.57      377.33      7.75 o 
   8   1   0        9.60        8.77      1.12 o 
   9   1   0      745.82      717.14     15.39 o 
  10   1   0      204.86      173.91      7.53 o 
  11   1   0      153.15      136.47      7.34 o 
  12   1   0       61.16       61.55      5.55 o 
  13   1   0      105.56      107.81      7.67 o 
  14   1   0      152.33      158.53     12.17 o 
   0   2   0      311.18      309.35      9.01 o 
   1   2   0      564.71      614.45     14.44 o 
   2   2   0      346.39      344.21      6.27 o 
   3   2   0      256.11      233.73      5.95 o 
   4   2   0     2215.77     2434.96     49.09 o 
   5   2   0     1678.30     1804.13     31.41 o 
   6   2   0      139.26      137.04      3.62 o 
   7   2   0      141.84      133.37      3.42 o 
   8   2   0       68.20       63.55      2.58 o 
   9   2   0      148.92      149.97      7.63 o 
  10   2   0      196.60      186.41      6.22 o 
  11   2   0        2.73        3.17      1.24 o 
  12   2   0      133.04      127.04      6.47 o 
  13   2   0       31.30       34.67      4.63 o 
   1   3   0       50.01       57.78      3.31 o 
   2   3   0       91.24       97.93      5.47 o 
   3   3   0        6.32       12.94      1.10 o 
   4   3   0      365.87      361.63     10.54 o 
   5   3   0      201.05      195.99      4.06 o 
   6   3   0     1046.97     1028.89     40.32 o 
   7   3   0       53.39       52.64      3.65 o 
   8   3   0       16.60        9.06      3.56 o 
   9   3   0       36.03       35.31      2.82 o 
  10   3   0        5.29        4.33      1.55 o 
  11   3   0       16.81       17.10      4.22 o 
  12   3   0        3.22        3.64      5.18 o 
  13   3   0       39.19       29.04      5.25 o 
   0   4   0      255.82      267.71      7.69 o 
   1   4   0        6.88        6.61      0.83 o 
   2   4   0        7.95        8.72      0.99 o 
   3   4   0      248.00      260.12      8.27 o 
   4   4   0      147.46      147.63      6.32 o 
   5   4   0      145.94      136.64      4.34 o 
   6   4   0      311.38      288.40     10.36 o 
   7   4   0       10.25       12.36      1.35 o 
   8   4   0       14.82       18.58      2.03 o 
   9   4   0       38.20       40.58      3.31 o 
  10   4   0       59.00       53.20      3.88 o 
  11   4   0       16.36       27.37      3.59 o 
  12   4   0       13.69       14.74      4.04 o 
   1   5   0       22.64       15.90      2.38 o 
   2   5   0      452.30      468.19     11.27 o 
   3   5   0       78.67       84.55      5.02 o 
   4   5   0       25.13       32.46      5.35 o 
   5   5   0      337.11      351.00     10.39 o 
   6   5   0       88.56       84.39      8.09 o 
   7   5   0       21.34       22.85      2.80 o 
   8   5   0       14.26        8.29      2.89 o 
   9   5   0       20.70       29.08      4.30 o 
  10   5   0      145.83      142.73      8.39 o 
   0   6   0      117.32      111.89      8.45 o 
   1   6   0       10.23        8.44      1.82 o 
   2   6   0       36.87       39.84      3.54 o 
   3   6   0       81.03       89.16      6.91 o 
   4   6   0       54.03       62.50      5.95 o 
   5   6   0        3.47        1.04      1.79 o 
   6   6   0        0.45        2.10      2.58 o 
   7   6   0       39.95       39.26      6.41 o 
   8   6   0        6.13        3.23      2.82 o 
   1   7   0       42.96       58.32      9.16 o 
   2   7   0       14.46       12.10      3.86 o 
   3   7   0       40.86       38.12      6.13 o 
   4   7   0       11.19       18.78      4.54 o 
 -14   0   1        3.83        1.72      1.70 o 
 -13   0   1       13.48       11.97      3.01 o 
 -12   0   1        2.65        2.70      2.76 o 
 -11   0   1       12.61        9.16      2.20 o 
 -10   0   1      868.48      791.54     30.15 o 
  -9   0   1      745.92      708.64     14.62 o 
  -8   0   1      246.01      243.06      9.19 o 
  -7   0   1        0.00        0.34      0.75 o 
  -6   0   1     1637.60     1729.83     19.79 o 
  -5   0   1      207.17      215.36      5.26 o 
  -4   0   1      323.77      308.36      5.80 o 
  -3   0   1      553.82      565.40      8.58 o 
  -2   0   1      350.22      303.45      5.97 o 
   1   0   1     3505.07     3250.78     58.70 o 
   2   0   1     1109.16     1072.87     15.54 o 
   3   0   1     4660.42     4420.26     57.32 o 
   4   0   1     2028.18     1978.94     26.39 o 
   5   0   1      240.80      218.68      5.26 o 
   6   0   1      212.18      189.95      5.94 o 
   7   0   1      553.36      548.90     21.95 o 
   8   0   1       23.33       25.47      2.47 o 
   9   0   1       25.06       25.57      3.01 o 
  10   0   1       77.16       69.73      7.02 o 
  11   0   1       18.41        6.68      3.56 o 
  12   0   1      130.47      163.74     16.15 o 
  13   0   1      106.27      129.78     10.26 o 
  14   0   1       33.14       24.27      6.88 o 
 -14   1   1       21.00       30.65      4.35 o 
 -13   1   1       35.89       37.37      4.45 o 
 -12   1   1       40.20       39.91      4.44 o 
 -11   1   1      221.78      204.91      6.53 o 
 -10   1   1       14.05       14.02      1.68 o 
  -9   1   1      930.74      868.66     18.39 o 
  -8   1   1       13.70       10.88      1.20 o 
  -7   1   1      251.04      254.37      6.89 o 
  -6   1   1      340.18      355.00      5.96 o 
  -5   1   1      682.89      746.98      8.64 o 
  -4   1   1      461.05      471.31      5.63 o 
  -3   1   1      520.38      506.23      6.07 o 
  -2   1   1     1698.17     1588.86     22.26 o 
  -1   1   1      463.01      438.17      6.15 o 
   0   1   1    10012.13     9099.01    182.55 o 
   1   1   1     4027.61     3882.17     41.18 o 
   2   1   1     1402.41     1272.09     10.41 o 
   3   1   1       67.84       83.14      2.55 o 
   4   1   1     1291.05     1349.22     19.81 o 
   5   1   1     1666.40     1760.99     17.01 o 
   6   1   1      105.21      113.18      4.59 o 
   7   1   1       23.73       26.21      1.70 o 
   8   1   1      117.92      108.59      4.69 o 
   9   1   1      183.66      182.68      6.82 o 
  10   1   1      388.53      367.35     16.67 o 
  11   1   1       63.88       64.83      5.47 o 
  12   1   1        5.10        2.69      1.50 o 
  13   1   1        5.96        4.18      1.86 o 
  14   1   1       11.77        9.08      2.48 o 
 -14   2   1       80.99       93.95      9.46 o 
 -13   2   1       10.90        7.43      2.31 o 
 -12   2   1       53.20       55.47      4.28 o 
 -11   2   1       29.99       24.19      2.50 o 
 -10   2   1      193.79      193.58      5.97 o 
  -9   2   1      142.26      140.34      4.82 o 
  -8   2   1        4.78        4.54      1.32 o 
  -7   2   1      295.41      280.38      6.13 o 
  -6   2   1       90.15      102.28      3.08 o 
  -5   2   1      130.74      138.20      4.36 o 
  -4   2   1      673.89      700.31     17.97 o 
  -3   2   1       89.74       95.78      2.24 o 
  -2   2   1      130.78      145.94      3.18 o 
  -1   2   1     1138.56     1104.40     23.72 o 
   0   2   1      589.86      589.82     11.83 o 
   1   2   1      435.78      455.80      9.11 o 
   2   2   1      348.40      344.80      6.64 o 
   3   2   1      145.72      141.69      5.02 o 
   4   2   1      987.74      626.55    231.43 o 
   5   2   1      687.26      682.46     15.10 o 
   6   2   1       60.15       69.59      2.42 o 
   7   2   1      180.09      188.27      5.41 o 
   8   2   1       10.89        9.74      1.14 o 
   9   2   1      247.20      230.44      7.01 o 
  10   2   1       44.17       39.04      2.77 o 
  11   2   1       34.90       32.72      3.81 o 
  12   2   1       44.59       39.79      4.72 o 
  13   2   1       25.90       23.70      3.97 o 
 -13   3   1       21.14       26.26      5.02 o 
 -12   3   1        5.94        2.89      3.03 o 
 -11   3   1        2.33        1.43      0.92 o 
 -10   3   1       29.33       31.89      2.96 o 
  -9   3   1      160.72      151.28      5.86 o 
  -8   3   1       12.39       15.95      1.60 o 
  -7   3   1       63.77       65.18      3.25 o 
  -6   3   1       95.07      102.21      3.09 o 
  -5   3   1      808.99      803.51     17.50 o 
  -4   3   1      753.93      774.55     20.67 o 
  -3   3   1      160.97      162.58      5.44 o 
  -2   3   1      727.63      781.69     26.95 o 
  -1   3   1        3.68        4.23      0.61 o 
   0   3   1      864.02      931.13     19.01 o 
   1   3   1      358.01      358.10     12.93 o 
   2   3   1      381.83      419.63      9.13 o 
   3   3   1       68.65       61.84      2.32 o 
   4   3   1      347.97      392.95     11.43 o 
   5   3   1       94.46       92.95      3.01 o 
   6   3   1      196.47      187.21     12.28 o 
   7   3   1       19.41       17.63      2.33 o 
   8   3   1        0.21        1.10      0.91 o 
   9   3   1        6.17        3.31      1.05 o 
  10   3   1        7.87        8.94      1.49 o 
  11   3   1       20.28       21.33      4.35 o 
  12   3   1        4.83        6.88      2.71 o 
 -12   4   1        1.97        4.76      5.27 o 
 -11   4   1       68.90       78.28      8.48 o 
 -10   4   1       20.34       24.40      4.06 o 
  -9   4   1      150.65      154.00      6.46 o 
  -8   4   1       19.43       17.31      1.84 o 
  -7   4   1      122.35      111.94      3.66 o 
  -6   4   1      542.09      557.27     17.18 o 
  -5   4   1      310.05      314.91     12.19 o 
  -4   4   1      321.69      325.75     15.06 o 
  -3   4   1       11.59       10.93      1.65 o 
  -2   4   1       39.11       39.81      2.27 o 
  -1   4   1      303.66      275.76     12.80 o 
   0   4   1      713.61      719.96     21.32 o 
   1   4   1        2.81        2.11      0.75 o 
   2   4   1      122.23      126.40      6.93 o 
   3   4   1      595.38      592.38     24.27 o 
   4   4   1      146.84      141.37      6.18 o 
   5   4   1       55.46       45.39      4.05 o 
   6   4   1      407.16      382.04     12.43 o 
   7   4   1        5.53        5.25      2.09 o 
   8   4   1        9.88       11.57      1.67 o 
   9   4   1       43.64       50.31      3.15 o 
  10   4   1      105.07      103.31      6.94 o 
  11   4   1       33.34       33.23      6.36 o 
 -10   5   1       17.74       21.36      3.35 o 
  -9   5   1        5.41        3.20      1.26 o 
  -8   5   1      193.85      194.70     15.17 o 
  -7   5   1       61.28       62.80      4.71 o 
  -6   5   1       61.50       72.89      4.99 o 
  -5   5   1      140.18      148.12      5.91 o 
  -4   5   1      556.26      590.65     13.58 o 
  -3   5   1      102.29      108.76      5.54 o 
  -2   5   1      114.76      114.47     11.19 o 
  -1   5   1       21.00       18.55      1.60 o 
   0   5   1      147.58      133.02      9.30 o 
   1   5   1     1141.13     1050.00     69.82 o 
   2   5   1      262.73      258.16     13.38 o 
   3   5   1      260.70      274.93      8.53 o 
   4   5   1       63.33       62.83      4.49 o 
   5   5   1      111.28      121.50      5.65 o 
   6   5   1       79.62       76.72      5.37 o 
   7   5   1       20.06       17.70      3.49 o 
   8   5   1       19.16       23.13      3.98 o 
   9   5   1      179.28      205.76     19.59 o 
  10   5   1       94.19       97.33      9.60 o 
  -8   6   1       15.35       15.00      4.43 o 
  -7   6   1       67.90      103.18     10.76 o 
  -6   6   1       98.04      122.82     14.58 o 
  -5   6   1       52.57       53.93      7.09 o 
  -4   6   1       69.46       70.82     10.75 o 
  -3   6   1       15.54       16.99      3.21 o 
  -2   6   1       62.24       60.87      4.30 o 
  -1   6   1       58.28       57.47      4.28 o 
   0   6   1        7.05        7.31      1.75 o 
   1   6   1       62.50       64.69      4.56 o 
   2   6   1       23.36       19.97      2.66 o 
   3   6   1       77.56       80.03      6.63 o 
   4   6   1       32.18       27.20      4.06 o 
   5   6   1       49.10       53.55      5.62 o 
   6   6   1        1.94        3.05      2.12 o 
   7   6   1       36.45       43.69      5.36 o 
   8   6   1       49.93       48.20      8.47 o 
  -4   7   1        3.36        0.93      2.41 o 
  -3   7   1        3.03        1.48      1.99 o 
  -2   7   1        0.21       -1.28      1.57 o 
  -1   7   1        1.05        1.63      2.26 o 
   0   7   1       27.63       33.90      6.33 o 
   1   7   1       44.66       55.92     10.82 o 
   2   7   1       68.67       60.19      8.08 o 
   3   7   1       16.50       14.76      4.28 o 
   4   7   1        7.02        3.06      4.53 o 
 -14   0   2        3.07        8.28      2.75 o 
 -13   0   2      160.57      157.07     14.02 o 
 -12   0   2        5.71        6.96      2.35 o 
 -11   0   2       66.12       54.46     11.42 o 
 -10   0   2       56.47       43.85      4.36 o 
  -9   0   2       61.12       56.39      3.05 o 
  -8   0   2       98.80      104.97      4.97 o 
  -7   0   2       63.44       47.52      2.67 o 
  -6   0   2      135.51      139.62      4.38 o 
  -5   0   2     2244.83     2242.64     24.03 o 
  -4   0   2     3127.53     3068.55     29.82 o 
  -3   0   2     6531.68     6248.14     55.13 o 
  -2   0   2      455.04      450.56      6.00 o 
  -1   0   2     2489.47     2383.97     43.18 o 
   0   0   2     1377.89     1290.67     24.53 o 
   1   0   2      714.77      645.49     15.68 o 
   2   0   2     2565.12     2489.85     49.84 o 
   3   0   2        3.62        5.06      0.67 o 
   4   0   2     1269.22     1266.61     17.17 o 
   5   0   2     1299.03     1316.92     30.21 o 
   6   0   2      232.52      231.60      7.36 o 
   7   0   2      227.61      231.88      6.26 o 
   8   0   2      134.63      124.88      6.09 o 
   9   0   2     1424.72     1367.52     42.39 o 
  10   0   2      210.45      188.07      8.39 o 
  11   0   2      103.27      113.98     13.11 o 
  12   0   2        2.78        4.70      3.54 o 
  13   0   2       28.54       29.15     10.21 o 
 -14   1   2      140.87      164.13      7.89 o 
 -13   1   2        1.00        1.37      1.19 o 
 -12   1   2       11.38       12.07      2.38 o 
 -11   1   2      105.67      100.22      4.77 o 
 -10   1   2     1152.43     1086.12     22.85 o 
  -9   1   2      235.25      226.66      6.02 o 
  -8   1   2      155.29      166.43      5.33 o 
  -7   1   2       19.22       14.58      3.18 o 
  -6   1   2       48.08       50.44      1.93 o 
  -5   1   2     5154.92     5220.95     36.02 o 
  -4   1   2      615.98      614.53      6.45 o 
  -3   1   2     1711.31     1665.80     13.48 o 
  -2   1   2     4049.73     3930.77     36.82 o 
  -1   1   2     1182.31     1121.56     14.45 o 
   0   1   2     1170.33     1161.62     14.97 o 
   1   1   2      962.30      935.97     14.26 o 
   2   1   2      815.15      825.69      7.91 o 
   3   1   2       99.30      115.75      2.87 o 
   4   1   2      412.37      440.30      5.91 o 
   5   1   2       13.31       12.14      1.12 o 
   6   1   2      755.96      722.82     20.84 o 
   7   1   2       26.96       27.59      2.64 o 
   8   1   2      200.25      186.22      5.81 o 
   9   1   2       30.61       32.73      2.38 o 
  10   1   2      126.27      110.44      6.65 o 
  11   1   2       16.78       12.49      3.75 o 
  12   1   2       30.31       28.22      3.94 o 
  13   1   2       11.89        6.00      1.85 o 
 -14   2   2       24.57       52.14      9.16 o 
 -13   2   2        1.28        1.51      1.14 o 
 -12   2   2       30.17       32.52      3.03 o 
 -11   2   2       27.94       27.61      2.70 o 
 -10   2   2       31.04       32.19      2.72 o 
  -9   2   2      108.08      107.19      3.75 o 
  -8   2   2      115.37      108.95      3.38 o 
  -7   2   2       66.15       65.45      2.43 o 
  -6   2   2       97.85       94.08      3.09 o 
  -5   2   2     1167.57     1254.63     24.77 o 
  -4   2   2     1099.79     1114.27     17.94 o 
  -3   2   2      111.86       87.73      2.77 o 
  -2   2   2      170.57      158.00      3.50 o 
  -1   2   2      782.47      740.13     13.35 o 
   0   2   2      925.39      891.46     21.05 o 
   1   2   2      870.45      930.14     17.79 o 
   2   2   2      530.43      524.60      7.46 o 
   3   2   2      666.93      696.01     11.36 o 
   4   2   2     3473.78     3565.06     89.74 o 
   5   2   2      345.19      358.03      7.83 o 
   6   2   2       16.64       15.38      1.22 o 
   7   2   2       18.64       19.46      1.45 o 
   8   2   2       16.14       15.29      1.41 o 
   9   2   2      230.44      217.11      9.17 o 
  10   2   2       36.74       36.87      3.09 o 
  11   2   2       32.92       39.50      4.62 o 
  12   2   2       49.07       53.57      5.57 o 
  13   2   2      111.80      124.27      8.79 o 
 -13   3   2       10.08       10.26      2.66 o 
 -12   3   2        3.29        5.88      1.50 o 
 -11   3   2       80.57       88.53      6.11 o 
 -10   3   2       55.34       56.11      4.21 o 
  -9   3   2        2.19        1.05      0.80 o 
  -8   3   2       63.46       68.13      3.49 o 
  -7   3   2       62.18       59.74      3.75 o 
  -6   3   2     1147.20     1149.68     29.59 o 
  -5   3   2      768.23      809.91     14.08 o 
  -4   3   2       45.35       52.04      1.79 o 
  -3   3   2       74.23       84.00      4.03 o 
  -2   3   2        7.01        4.48      0.52 o 
  -1   3   2      567.86      565.82     17.14 o 
   0   3   2      571.81      584.09     16.25 o 
   1   3   2      234.28      252.81      6.04 o 
   2   3   2      326.00      332.56      7.37 o 
   3   3   2      372.11      387.25      7.08 o 
   4   3   2      354.76      335.59      7.29 o 
   5   3   2      126.13      122.88      4.16 o 
   6   3   2      113.64      102.74      4.60 o 
   7   3   2       89.24       86.87      4.05 o 
   8   3   2       42.84       38.00      3.34 o 
   9   3   2       26.35       30.03      2.51 o 
  10   3   2       28.94       23.80      3.43 o 
  11   3   2        0.49       -1.02      3.46 o 
  12   3   2       16.37       11.67      3.50 o 
 -12   4   2       39.75       52.46      6.97 o 
 -11   4   2       54.07       61.71      5.75 o 
 -10   4   2       99.12      107.24      5.53 o 
  -9   4   2       86.71       69.50      6.50 o 
  -8   4   2      189.44      181.27      7.21 o 
  -7   4   2      117.88      113.83      3.70 o 
  -6   4   2       86.20       81.17      4.65 o 
  -5   4   2       37.56       37.67      1.99 o 
  -4   4   2      204.12      212.36      8.62 o 
  -3   4   2      799.78      799.38     26.53 o 
  -2   4   2      197.72      193.72      5.97 o 
  -1   4   2       20.34       19.31      1.32 o 
   0   4   2      131.54      131.17      4.76 o 
   1   4   2      371.93      373.82     13.02 o 
   2   4   2        3.63        2.90      0.69 o 
   3   4   2      109.09      103.09      6.06 o 
   4   4   2       21.27       19.24      1.95 o 
   5   4   2      271.75      272.79      7.39 o 
   6   4   2       35.73       33.35      2.56 o 
   7   4   2      144.91      144.28      5.44 o 
   8   4   2       43.09       36.96      2.87 o 
   9   4   2        1.18        1.16      1.20 o 
  10   4   2        9.65       10.27      2.51 o 
  11   4   2       41.93       42.06      4.94 o 
 -11   5   2       12.32       19.69      4.70 o 
 -10   5   2        4.69        2.58      1.98 o 
  -9   5   2       67.20       63.25      8.50 o 
  -8   5   2      116.45      113.92     14.97 o 
  -7   5   2        8.90        5.14      2.34 o 
  -6   5   2        7.29        4.70      1.83 o 
  -5   5   2      581.95      543.20     57.30 o 
  -4   5   2      125.69      131.05      5.46 o 
  -3   5   2      201.39      216.65      7.77 o 
  -2   5   2       35.68       38.78      4.94 o 
  -1   5   2      151.22      128.52     13.57 o 
   0   5   2      381.64      336.11     30.37 o 
   1   5   2      238.28      216.04     19.26 o 
   2   5   2       93.72       87.65      5.95 o 
   3   5   2      288.19      309.59      9.35 o 
   4   5   2      674.36      687.70     33.57 o 
   5   5   2      289.08      324.12     10.59 o 
   6   5   2      379.03      379.88     26.58 o 
   7   5   2        0.85        4.65      2.15 o 
   8   5   2       30.25       34.69      6.39 o 
   9   5   2       13.34        9.58      2.20 o 
  10   5   2       76.62       94.73      9.47 o 
  -8   6   2       99.44      118.78     11.31 o 
  -7   6   2        9.02        8.92      3.22 o 
  -6   6   2       23.90       34.09      5.87 o 
  -5   6   2      117.42      141.15     11.24 o 
  -4   6   2       45.59       46.77     10.06 o 
  -3   6   2      343.18      340.19     16.56 o 
  -2   6   2       12.03       11.80      2.64 o 
  -1   6   2       31.10       36.94      3.52 o 
   0   6   2       54.77       57.27      4.31 o 
   1   6   2       47.09       50.93      4.15 o 
   2   6   2       53.48       58.33      4.43 o 
   3   6   2      105.59      107.98      7.66 o 
   4   6   2      111.95      115.16      8.09 o 
   5   6   2       14.65       11.52      2.93 o 
   6   6   2       46.14       41.53      5.01 o 
   7   6   2        7.24        6.87      2.51 o 
  -4   7   2       17.86       16.98      5.79 o 
  -3   7   2       36.03       35.82      5.71 o 
  -2   7   2        7.55        9.77      2.66 o 
  -1   7   2      193.92      212.50     14.95 o 
   0   7   2       67.92       75.02      8.90 o 
   1   7   2       24.66       26.97      6.72 o 
   2   7   2       77.48      103.66     14.73 o 
   3   7   2        0.72        1.71      2.72 o 
 -15   0   3       41.13       21.76      6.24 o 
 -14   0   3      299.37      324.51     16.11 o 
 -13   0   3       12.17       11.83      3.04 o 
 -12   0   3        2.96        4.69      3.38 o 
 -11   0   3       45.39       41.30      4.34 o 
 -10   0   3      322.48      293.86      8.37 o 
  -9   0   3       18.45       20.48      2.11 o 
  -8   0   3      152.51      140.39      5.01 o 
  -7   0   3        9.58        8.13      3.23 o 
  -6   0   3       33.56       31.42      2.82 o 
  -5   0   3      140.86      149.33      4.87 o 
  -4   0   3     4652.23     4550.42     41.86 o 
  -3   0   3      464.38      465.87      6.05 o 
  -2   0   3     2793.94     2745.00     35.87 o 
  -1   0   3        5.38        4.26      1.05 o 
   0   0   3     2032.43     1943.02     32.18 o 
   1   0   3       10.12       10.02      0.80 o 
   2   0   3      165.32      162.81      4.35 o 
   3   0   3      413.64      425.60     15.61 o 
   4   0   3      694.92      722.96     25.66 o 
   5   0   3      592.10      591.48     10.31 o 
   6   0   3      195.41      195.18      6.23 o 
   7   0   3     2161.65     2136.84     25.92 o 
   8   0   3      409.21      423.69     11.43 o 
   9   0   3       26.99       37.61      3.29 o 
  10   0   3       63.66       64.52      9.61 o 
  11   0   3       15.01       17.90      5.46 o 
  12   0   3        2.37        4.44      3.94 o 
  13   0   3       26.66       36.60      5.68 o 
 -14   1   3       14.44       14.60      2.71 o 
 -13   1   3       56.74       62.81      5.50 o 
 -12   1   3       72.70       67.36      4.80 o 
 -11   1   3       44.98       46.68      3.75 o 
 -10   1   3      218.98      203.10      5.79 o 
  -9   1   3      316.76      310.57      7.71 o 
  -8   1   3       32.21       28.25      2.13 o 
  -7   1   3      486.16      451.14     37.31 o 
  -6   1   3      462.07      476.67      5.80 o 
  -5   1   3     1585.28     1691.07     19.95 o 
  -4   1   3      391.90      371.34      6.89 o 
  -3   1   3       60.75       51.65      1.28 o 
  -2   1   3     1829.10     1815.25     19.17 o 
  -1   1   3    10273.41     9724.02     79.76 o 
   0   1   3     1613.90     1638.80     17.45 o 
   1   1   3      614.16      559.48      5.18 o 
   2   1   3      789.39      789.46      8.85 o 
   3   1   3      498.42      475.88     15.01 o 
   4   1   3      710.56      757.67     16.23 o 
   5   1   3      341.47      368.83      6.98 o 
   6   1   3        4.70        4.39      1.21 o 
   7   1   3       64.42       59.92      3.29 o 
   8   1   3      366.71      370.99      7.32 o 
   9   1   3      515.60      472.82     18.05 o 
  10   1   3       48.95       50.55      3.57 o 
  11   1   3       14.69       27.65      8.31 o 
  12   1   3       48.30       62.68      5.94 o 
  13   1   3       35.73       40.99      5.00 o 
 -14   2   3      113.21      117.44     10.05 o 
 -13   2   3       53.08       50.51      3.86 o 
 -12   2   3       71.50       73.98      4.51 o 
 -11   2   3       48.53       43.98      2.92 o 
 -10   2   3      440.22      408.96      9.94 o 
  -9   2   3       27.40       26.59      2.36 o 
  -8   2   3       21.79       23.35      1.62 o 
  -7   2   3      203.76      207.07      4.53 o 
  -6   2   3      120.84      133.37      4.76 o 
  -5   2   3     1967.57     1963.94     55.31 o 
  -4   2   3      417.25      420.63     11.28 o 
  -3   2   3     1044.04     1132.61     28.69 o 
  -2   2   3      414.32      427.22      8.43 o 
  -1   2   3     1706.58     1697.67     33.13 o 
   0   2   3      665.51      690.48     13.29 o 
   1   2   3      622.69      653.10     11.14 o 
   2   2   3      703.43      705.04      7.10 o 
   3   2   3     2672.68     2837.06     37.96 o 
   4   2   3      125.80      129.04      3.44 o 
   5   2   3     1055.14     1112.67     17.54 o 
   6   2   3       71.65       69.29      2.93 o 
   7   2   3       58.63       55.30      2.77 o 
   8   2   3       27.63       28.98      2.01 o 
   9   2   3      231.39      240.78      7.58 o 
  10   2   3       11.25        9.56      1.62 o 
  11   2   3       45.85       54.01      5.44 o 
  12   2   3       16.19       24.02      3.82 o 
  13   2   3        8.17       14.11      5.69 o 
 -13   3   3        6.77        7.52      5.28 o 
 -12   3   3       60.87       67.63      5.01 o 
 -11   3   3       32.59       28.60      3.79 o 
 -10   3   3       93.84       94.38      5.41 o 
  -9   3   3       18.82       14.19      1.47 o 
  -8   3   3      341.37      332.23      8.43 o 
  -7   3   3       42.47       31.54      1.74 o 
  -6   3   3       67.84       66.86      3.22 o 
  -5   3   3       89.53       87.16      3.20 o 
  -4   3   3       87.21       91.12      4.09 o 
  -3   3   3      222.34      233.02      5.94 o 
  -2   3   3      351.22      361.22     10.25 o 
  -1   3   3      277.57      257.75      8.58 o 
   0   3   3       80.77      138.01      9.21 o 
   1   3   3      300.70      316.09      9.05 o 
   2   3   3       22.13       14.13      1.87 o 
   3   3   3      454.57      498.00     11.59 o 
   4   3   3      434.48      461.65      8.18 o 
   5   3   3      642.36      658.11     22.44 o 
   6   3   3       47.62       58.43      3.43 o 
   7   3   3      286.36      312.18      7.72 o 
   8   3   3       13.77       17.41      1.81 o 
   9   3   3      129.54      136.86      7.15 o 
  10   3   3       16.42       10.99      3.12 o 
  11   3   3       85.98       90.82      7.30 o 
  12   3   3       56.36       66.55      6.61 o 
 -12   4   3       40.36       42.73      5.93 o 
 -11   4   3        2.13        2.12      1.12 o 
 -10   4   3       21.89       25.01      2.71 o 
  -9   4   3        1.11        2.43      1.48 o 
  -8   4   3       25.56       25.93      3.19 o 
  -7   4   3      460.12      460.30     30.08 o 
  -6   4   3       26.87       22.50      2.83 o 
  -5   4   3       42.74       42.01      3.90 o 
  -4   4   3      112.32       95.72      9.22 o 
  -3   4   3      376.69      369.84     15.53 o 
  -2   4   3       72.03       74.25      2.57 o 
  -1   4   3       68.52       65.90      3.13 o 
   0   4   3       97.04      105.41      6.18 o 
   1   4   3      227.30      230.99     10.58 o 
   2   4   3      557.69      565.74     19.45 o 
   3   4   3      280.86      245.42     13.24 o 
   4   4   3       59.21       57.99      3.14 o 
   5   4   3       64.69       66.17      3.63 o 
   6   4   3      134.65      146.67      9.43 o 
   7   4   3      185.87      177.34     12.03 o 
   8   4   3       66.53       71.39      4.41 o 
   9   4   3       13.96       16.60      2.48 o 
  10   4   3       63.67       59.22      5.63 o 
  11   4   3       65.78       66.00     11.95 o 
 -11   5   3       65.22       79.28      7.17 o 
 -10   5   3       38.96       35.25      4.35 o 
  -9   5   3       12.83       14.59      2.57 o 
  -8   5   3        5.14        6.37      1.92 o 
  -7   5   3        3.66        1.78      2.17 o 
  -6   5   3       83.19       82.43      6.66 o 
  -5   5   3      181.28      172.60     22.18 o 
  -4   5   3      411.02      430.73     25.68 o 
  -3   5   3      300.38      311.70      9.25 o 
  -2   5   3      506.60      473.86     40.52 o 
  -1   5   3       36.77       35.35      3.51 o 
   0   5   3       29.86       27.01      3.23 o 
   1   5   3       20.81       18.67      2.42 o 
   2   5   3       12.00       10.64      1.90 o 
   3   5   3       30.58       30.46      2.91 o 
   4   5   3      152.48      154.25      6.13 o 
   5   5   3       62.49       61.63      4.32 o 
   6   5   3       24.39       24.05      2.52 o 
   7   5   3       89.76       89.00      5.89 o 
   8   5   3        5.76        6.66      2.86 o 
   9   5   3       26.40       40.01      5.03 o 
  -8   6   3       72.50       70.51      7.74 o 
  -7   6   3       57.24       64.51      9.84 o 
  -6   6   3       42.10       50.65      6.99 o 
  -5   6   3       28.09       23.52      4.94 o 
  -4   6   3        0.01       -0.71      2.64 o 
  -3   6   3       44.03       48.62      7.04 o 
  -2   6   3       70.05       75.14     12.59 o 
  -1   6   3       81.15       83.16      5.15 o 
   0   6   3       98.96      100.80      5.74 o 
   1   6   3       22.08       22.07      2.85 o 
   2   6   3       19.07       19.76      2.66 o 
   3   6   3       49.16       47.54      4.08 o 
   4   6   3        6.02        4.47      2.69 o 
   5   6   3       59.07       64.18      6.24 o 
   6   6   3       22.87       24.64      3.48 o 
   7   6   3       29.69       30.93      4.50 o 
  -4   7   3       29.29       24.51      7.09 o 
  -3   7   3       22.16       22.64      6.24 o 
  -2   7   3       79.39       78.63      6.97 o 
  -1   7   3       77.92       88.75      9.68 o 
   0   7   3       83.99       89.47     14.42 o 
   1   7   3       68.71       74.57      8.83 o 
   2   7   3        0.22       -0.67      3.72 o 
   3   7   3       54.76       60.33     11.59 o 
 -15   0   4       75.46       76.34     11.28 o 
 -14   0   4       17.90       17.64      3.77 o 
 -13   0   4       37.97       40.56      5.19 o 
 -12   0   4      104.23      105.92     12.85 o 
 -11   0   4       12.32       12.51      2.27 o 
 -10   0   4       17.52       19.95      1.96 o 
  -9   0   4       16.86       16.45      1.86 o 
  -8   0   4     1214.43     1213.03     19.28 o 
  -7   0   4      835.12      873.54     12.79 o 
  -6   0   4     1752.01     1784.08     20.27 o 
  -5   0   4       20.60       19.52      1.30 o 
  -4   0   4        7.09        8.74      0.73 o 
  -3   0   4     1866.47     1788.17     15.62 o 
  -2   0   4       19.73       17.94      0.96 o 
  -1   0   4        0.98        0.08      0.70 o 
   0   0   4      418.00      418.58      9.40 o 
   1   0   4     6383.04     6052.13     53.67 o 
   2   0   4      155.86      161.76      4.53 o 
   3   0   4      458.59      481.62      9.92 o 
   4   0   4        0.00        5.40      2.08 o 
   5   0   4       99.69      101.36      8.76 o 
   6   0   4       68.97       72.01      3.60 o 
   7   0   4      995.52      960.68     17.75 o 
   8   0   4       36.65       34.23      6.19 o 
   9   0   4       73.10       70.95      3.90 o 
  10   0   4      550.23      556.47     30.07 o 
  11   0   4        0.03       -3.67      3.04 o 
  12   0   4       67.72       94.21     13.10 o 
  13   0   4       48.88       52.11      6.96 o 
 -15   1   4       27.78       31.29      4.04 o 
 -14   1   4       15.15       20.25      3.37 o 
 -13   1   4        1.15        0.23      1.14 o 
 -12   1   4       22.11       16.13      2.44 o 
 -11   1   4       18.25       19.66      2.16 o 
 -10   1   4      379.85      387.60      9.17 o 
  -9   1   4      157.90      148.78      5.09 o 
  -8   1   4       98.91       94.21      4.16 o 
  -7   1   4       86.67       98.67      2.88 o 
  -6   1   4      277.80      292.22      4.27 o 
  -5   1   4      538.00      568.62      5.64 o 
  -4   1   4      815.94      819.04      9.15 o 
  -3   1   4      122.97      119.77      2.08 o 
  -2   1   4     3037.46     3047.82     23.82 o 
  -1   1   4     8998.75     8642.00     67.79 o 
   0   1   4      172.88      177.40      2.58 o 
   1   1   4      115.04      123.32      2.77 o 
   2   1   4       26.63       22.16      1.35 o 
   3   1   4     1099.03     1206.87     12.56 o 
   4   1   4      102.99      142.87      5.50 o 
   5   1   4        0.58        0.81      0.56 o 
   6   1   4       60.81       65.59      4.09 o 
   7   1   4       74.44       81.70      2.66 o 
   8   1   4      318.46      305.57      6.15 o 
   9   1   4       92.84       98.59      3.43 o 
  10   1   4       17.80       13.78      2.13 o 
  11   1   4       16.46       13.04      2.86 o 
  12   1   4        6.28        7.29      2.85 o 
  13   1   4        7.15        8.06      3.17 o 
 -14   2   4        1.57        2.85      1.30 o 
 -13   2   4       22.99       25.55      2.76 o 
 -12   2   4        5.91        4.68      1.17 o 
 -11   2   4      140.95      129.44      5.68 o 
 -10   2   4      509.71      520.07      9.81 o 
  -9   2   4       83.52       88.93      3.94 o 
  -8   2   4      340.10      348.07      6.51 o 
  -7   2   4      349.89      326.96      6.69 o 
  -6   2   4      393.99      424.81     10.34 o 
  -5   2   4       64.58       68.06      3.08 o 
  -4   2   4      242.70      246.17      5.14 o 
  -3   2   4       24.62       26.67      1.92 o 
  -2   2   4      294.17      319.05      6.66 o 
  -1   2   4     2157.72     2154.93     38.25 o 
   0   2   4     1158.45     1176.89     23.36 o 
   1   2   4       50.38       57.06      1.79 o 
   2   2   4       57.15       58.81      1.88 o 
   3   2   4      107.82      103.15      2.94 o 
   4   2   4       28.85       31.78      2.08 o 
   5   2   4      296.31      296.60      8.99 o 
   6   2   4       38.19       35.94      2.02 o 
   7   2   4       28.20       30.14      1.97 o 
   8   2   4       95.81       96.60      3.71 o 
   9   2   4      339.49      316.85     10.25 o 
  10   2   4       96.41       95.73      7.00 o 
  11   2   4       54.58       55.93      5.60 o 
  12   2   4       42.78       46.49      5.40 o 
 -13   3   4        2.37        4.52      1.62 o 
 -12   3   4        1.19        1.52      1.01 o 
 -11   3   4       59.50       59.70      5.81 o 
 -10   3   4      119.99      129.55      6.33 o 
  -9   3   4        8.30        7.03      1.02 o 
  -8   3   4       91.49       92.78      3.37 o 
  -7   3   4       59.40       59.95      3.90 o 
  -6   3   4      100.71      106.44      5.83 o 
  -5   3   4      403.32      402.51     11.00 o 
  -4   3   4       85.93       76.63      3.16 o 
  -3   3   4      218.01      205.95      8.74 o 
  -2   3   4     1097.73     1127.22     34.43 o 
  -1   3   4      314.94      319.23     11.09 o 
   0   3   4      378.70      363.46      8.87 o 
   1   3   4       58.90       67.47      2.49 o 
   2   3   4      176.76      184.31      5.57 o 
   3   3   4      115.90      131.78      3.77 o 
   4   3   4      615.80      630.88     16.16 o 
   5   3   4      209.51      208.57      8.07 o 
   6   3   4       88.90       88.28     20.66 o 
   7   3   4      111.13      101.22      6.18 o 
   8   3   4      165.33      155.32      7.96 o 
   9   3   4       80.85       79.93      7.42 o 
  10   3   4       74.22       80.37      6.72 o 
  11   3   4       12.44       15.10      4.41 o 
  12   3   4       23.37       20.52      4.55 o 
 -12   4   4       76.09       71.59      8.83 o 
 -11   4   4       25.03       22.91      2.64 o 
 -10   4   4        6.35        5.05      1.39 o 
  -9   4   4       37.83       40.88      3.73 o 
  -8   4   4      123.15      119.23      6.22 o 
  -7   4   4      135.19      126.17      6.18 o 
  -6   4   4      309.76      294.22     16.62 o 
  -5   4   4      139.35      134.37     12.10 o 
  -4   4   4      831.59      851.86     20.67 o 
  -3   4   4       50.85       49.75      3.16 o 
  -2   4   4       31.31       27.87      1.78 o 
  -1   4   4      170.32      163.30      4.69 o 
   0   4   4       63.47       84.30      4.85 o 
   1   4   4      129.66      125.10      7.06 o 
   2   4   4       93.40       90.75      4.55 o 
   3   4   4       24.43       26.13      1.71 o 
   4   4   4       37.17       47.51      3.25 o 
   5   4   4      335.67      328.50     12.59 o 
   6   4   4       91.89       97.68      4.75 o 
   7   4   4        6.00        8.23      1.71 o 
   8   4   4       33.71       37.54      3.10 o 
   9   4   4       12.86       12.11      2.15 o 
  10   4   4        5.99        2.44      4.75 o 
 -11   5   4       24.19       27.30      3.27 o 
 -10   5   4        4.29        2.65      1.56 o 
  -9   5   4       34.42       37.68      5.90 o 
  -8   5   4       10.13        6.82      1.99 o 
  -7   5   4       31.47       35.12      4.22 o 
  -6   5   4       58.24       58.29      5.19 o 
  -5   5   4       69.63       59.19      5.44 o 
  -4   5   4       84.94       93.15      9.06 o 
  -3   5   4      190.73      201.87     18.62 o 
  -2   5   4       65.52       55.94      3.94 o 
  -1   5   4      115.31       97.63      9.24 o 
   0   5   4        9.26       10.97      1.88 o 
   1   5   4      130.05      128.00      7.81 o 
   2   5   4      245.41      273.41      9.01 o 
   3   5   4      273.42      263.36      9.14 o 
   4   5   4       22.46       22.33      2.43 o 
   5   5   4      240.97      246.89     13.57 o 
   6   5   4       34.78       40.69      3.32 o 
   7   5   4        5.67       10.69      2.45 o 
   8   5   4       32.85       32.50      4.18 o 
   9   5   4        6.87        4.97      2.63 o 
  -8   6   4       19.56       17.36      5.75 o 
  -7   6   4       19.53       18.75      3.30 o 
  -6   6   4        0.66        0.31      2.61 o 
  -5   6   4      115.27      118.77     10.24 o 
  -4   6   4      167.54      181.57     12.40 o 
  -3   6   4        7.66        5.98      2.52 o 
  -2   6   4      104.19      116.85      9.47 o 
  -1   6   4      120.92      124.48      7.86 o 
   0   6   4      172.36      189.66      7.93 o 
   1   6   4      179.68      158.60      7.38 o 
   2   6   4       74.89       88.77      5.67 o 
   3   6   4       10.22       12.78      2.57 o 
   4   6   4       17.37       19.32      3.46 o 
   5   6   4       49.17       68.03      6.37 o 
   6   6   4        5.94        6.99      2.23 o 
   7   6   4        3.80        3.03      2.13 o 
  -4   7   4        5.67        1.90      3.15 o 
  -3   7   4       16.34       10.35      4.89 o 
  -2   7   4       16.93       17.10      4.53 o 
  -1   7   4      109.67      108.33      9.68 o 
   0   7   4       37.70       43.01      9.73 o 
   1   7   4       36.10       27.04      8.06 o 
   2   7   4       53.72       62.53     11.78 o 
 -15   0   5       35.90       52.51      9.14 o 
 -14   0   5       11.61       10.08      2.78 o 
 -13   0   5        9.58       10.93      2.69 o 
 -12   0   5      166.30      160.44     10.34 o 
 -11   0   5      102.15       95.27      4.88 o 
 -10   0   5      283.94      272.75      7.96 o 
  -9   0   5       32.62       31.35      2.20 o 
  -8   0   5       51.41       48.26      2.94 o 
  -7   0   5      996.59      961.31     10.96 o 
  -6   0   5      370.06      377.57      6.24 o 
  -5   0   5       78.04       83.60      2.40 o 
  -4   0   5     1216.71     1232.76     12.00 o 
  -3   0   5        3.48        2.74      0.61 o 
  -2   0   5     3763.99     3687.95     39.80 o 
  -1   0   5    17027.38    14934.82    255.03 o 
   0   0   5     2001.39     2016.20     32.62 o 
   1   0   5     1519.48     1527.74     16.10 o 
   2   0   5        0.09        0.21      0.48 o 
   3   0   5      423.77      415.52      9.19 o 
   4   0   5      101.96      101.13      4.47 o 
   5   0   5        0.03        1.97      1.62 o 
   6   0   5      152.32      160.24      7.21 o 
   7   0   5      516.85      518.85     25.29 o 
   8   0   5      680.35      633.17     29.87 o 
   9   0   5       27.36       26.28      6.30 o 
  10   0   5       46.28       52.30      9.20 o 
  11   0   5       83.30       93.62     12.92 o 
  12   0   5       46.89       56.38     10.33 o 
 -15   1   5       12.78       17.74      3.89 o 
 -14   1   5       14.95       12.76      2.27 o 
 -13   1   5        1.32        2.28      2.32 o 
 -12   1   5       38.47       39.69      3.55 o 
 -11   1   5      177.56      173.94      7.08 o 
 -10   1   5       14.80       15.39      2.11 o 
  -9   1   5      153.64      154.89      4.18 o 
  -8   1   5      193.36      209.22      4.09 o 
  -7   1   5      195.00      188.68      3.76 o 
  -6   1   5      626.84      640.42      8.43 o 
  -5   1   5      231.09      229.59      3.20 o 
  -4   1   5     1108.90     1073.54     15.64 o 
  -3   1   5     2457.74     2324.62     34.90 o 
  -2   1   5     1966.00     1903.25     17.68 o 
  -1   1   5      239.79      252.33      4.02 o 
   0   1   5      975.45      992.54     13.85 o 
   1   1   5      905.22      882.94     10.82 o 
   2   1   5     1115.21     1156.66     12.55 o 
   3   1   5      212.40      235.53      4.41 o 
   4   1   5      305.96      313.55     11.38 o 
   5   1   5      181.18      175.26      5.31 o 
   6   1   5      102.42       98.13      3.59 o 
   7   1   5       30.77       32.26      2.30 o 
   8   1   5      314.84      304.59     10.09 o 
   9   1   5      231.82      226.82      6.91 o 
  10   1   5       33.61       28.55      3.82 o 
  11   1   5       10.87        9.86      2.50 o 
  12   1   5       26.79       35.13      4.71 o 
 -14   2   5        4.52        2.44      1.42 o 
 -13   2   5       38.72       37.11      3.29 o 
 -12   2   5       14.85       21.80      2.43 o 
 -11   2   5      209.13      210.91     10.45 o 
 -10   2   5      141.09      153.23      5.94 o 
  -9   2   5       25.73       28.27      2.03 o 
  -8   2   5       25.31       26.99      1.92 o 
  -7   2   5       78.51       88.14      2.53 o 
  -6   2   5       50.37       51.72      1.83 o 
  -5   2   5       26.27       31.37      3.77 o 
  -4   2   5       66.59       65.93      2.60 o 
  -3   2   5      547.68      594.94      9.33 o 
  -2   2   5      265.42      246.03      5.48 o 
  -1   2   5       50.11       50.65      1.72 o 
   0   2   5     1233.83     1245.04     21.83 o 
   1   2   5      205.47      222.22      3.72 o 
   2   2   5      359.86      355.33      5.91 o 
   3   2   5      250.03      238.48      4.79 o 
   4   2   5      241.14      268.30      5.12 o 
   5   2   5       28.27       31.82      1.89 o 
   6   2   5      312.46      310.78      6.70 o 
   7   2   5       39.47       42.35      2.67 o 
   8   2   5       95.88       87.59      3.78 o 
   9   2   5      101.58       90.95      7.60 o 
  10   2   5       44.23       45.45      4.98 o 
  11   2   5       94.81      105.29      7.82 o 
  12   2   5       79.37       87.20      9.95 o 
 -13   3   5        0.65        2.75      1.39 o 
 -12   3   5       14.29       13.44      2.53 o 
 -11   3   5        2.64        0.55      1.70 o 
 -10   3   5       26.13       25.76      2.92 o 
  -9   3   5       69.56       67.93      4.46 o 
  -8   3   5      829.91      813.55     30.11 o 
  -7   3   5      373.75      349.77     11.42 o 
  -6   3   5      108.03       99.55      4.36 o 
  -5   3   5       45.51       46.11      2.21 o 
  -4   3   5      157.35      157.00      4.39 o 
  -3   3   5       35.91       33.45      1.91 o 
  -2   3   5       60.24       59.64      2.69 o 
  -1   3   5      235.55      250.26      7.23 o 
   0   3   5      977.95     1029.14     26.25 o 
   1   3   5     1334.92     1344.07     38.10 o 
   2   3   5      100.71      103.04      3.27 o 
   3   3   5      232.55      216.69      5.92 o 
   4   3   5       20.50       14.47      2.20 o 
   5   3   5       28.03       28.90      3.35 o 
   6   3   5      124.50      127.80      6.66 o 
   7   3   5       86.77       74.23      5.29 o 
   8   3   5      131.54      125.13      7.06 o 
   9   3   5      241.81      237.88      8.97 o 
  10   3   5        2.71        1.44      2.34 o 
  11   3   5       25.15       29.63      4.36 o 
 -12   4   5        3.87        3.26      2.60 o 
 -11   4   5       19.50       23.08      3.00 o 
 -10   4   5       18.77       20.54      2.44 o 
  -9   4   5       30.00       32.54      6.59 o 
  -8   4   5       45.40       43.76      3.76 o 
  -7   4   5      227.05      221.87     20.67 o 
  -6   4   5      450.15      450.70     30.47 o 
  -5   4   5      495.02      464.32     18.22 o 
  -4   4   5      140.00      145.57     10.06 o 
  -3   4   5      152.91      142.74      8.28 o 
  -2   4   5      170.22      149.29      6.55 o 
  -1   4   5       48.70       53.43      2.42 o 
   0   4   5       83.41       76.93      5.44 o 
   1   4   5      186.46      165.69      7.21 o 
   2   4   5       25.43       24.55      1.93 o 
   3   4   5      113.22      112.23      5.37 o 
   4   4   5      524.63      541.70     20.78 o 
   5   4   5       63.64       58.58      4.18 o 
   6   4   5        7.04        8.04      1.66 o 
   7   4   5       61.76       50.28      3.84 o 
   8   4   5       62.86       53.65      3.73 o 
   9   4   5       14.07       14.30      2.41 o 
  10   4   5       14.90       14.66      4.13 o 
 -11   5   5       21.93       20.64      3.04 o 
 -10   5   5        1.84        2.99      3.85 o 
  -9   5   5       56.06       63.72      6.85 o 
  -8   5   5       13.97       20.01      3.22 o 
  -7   5   5      123.09      126.32      8.54 o 
  -6   5   5       36.13       26.42      3.53 o 
  -5   5   5      109.56      107.06     13.09 o 
  -4   5   5      565.47      538.88     47.16 o 
  -3   5   5       45.91       38.89      4.02 o 
  -2   5   5       29.75       22.57      3.71 o 
  -1   5   5       48.50       42.80      3.39 o 
   0   5   5       38.11       34.48      4.70 o 
   1   5   5      105.36       86.67      8.23 o 
   2   5   5      621.17      624.79     16.64 o 
   3   5   5       41.88       44.71      3.79 o 
   4   5   5      138.57      144.77      9.56 o 
   5   5   5      177.02      187.31      8.38 o 
   6   5   5       57.42       73.25      5.00 o 
   7   5   5       41.52       46.04      4.85 o 
   8   5   5       50.81       64.11      6.34 o 
  -8   6   5       58.49       58.21      6.46 o 
  -7   6   5        5.75        2.90      1.86 o 
  -6   6   5        6.45        5.84      1.97 o 
  -5   6   5       68.03       68.25      7.81 o 
  -4   6   5       77.32       77.56      8.12 o 
  -3   6   5       16.75       20.25      5.83 o 
  -2   6   5       46.76       46.15      8.08 o 
  -1   6   5      298.16      313.36     15.43 o 
   0   6   5       13.61        5.25      3.02 o 
   1   6   5      134.95      143.38      8.44 o 
   2   6   5      204.33      216.03     11.85 o 
   3   6   5       27.95       32.13      6.81 o 
   4   6   5       86.83       95.85      9.17 o 
   5   6   5       43.49       46.20      5.23 o 
   6   6   5       24.46       24.79      4.89 o 
  -4   7   5        4.57       -6.57      4.38 o 
  -3   7   5       25.15       20.92      6.03 o 
  -2   7   5       54.21       48.38      8.94 o 
  -1   7   5        3.17        2.00      2.00 o 
   0   7   5       42.58       42.90      9.89 o 
   1   7   5       92.56      120.45     16.18 o 
   2   7   5        5.51        7.14      4.44 o 
 -15   0   6        4.35        9.31      4.80 o 
 -14   0   6        0.97        2.72      3.06 o 
 -13   0   6        0.00        0.65      1.41 o 
 -12   0   6       22.10       30.32      3.40 o 
 -11   0   6        0.00        0.81      1.35 o 
 -10   0   6      158.35      153.88      7.37 o 
  -9   0   6       66.60       73.08      5.54 o 
  -8   0   6      101.45      118.00      3.82 o 
  -7   0   6     1665.75     1729.73     21.94 o 
  -6   0   6        2.25        4.60      0.71 o 
  -5   0   6       50.93       54.02      2.02 o 
  -4   0   6     1057.60     1085.89     15.54 o 
  -3   0   6     2234.17     2196.83     26.12 o 
  -2   0   6     2310.16     2248.20     25.11 o 
  -1   0   6      245.05      270.61      6.77 o 
   0   0   6        5.85       29.44      3.29 o 
   1   0   6     1850.92     1848.78     22.99 o 
   2   0   6      526.81      525.69      7.20 o 
   3   0   6     1149.79     1204.46     23.56 o 
   4   0   6      114.77      121.14      4.78 o 
   5   0   6        1.90        2.10      0.88 o 
   6   0   6        8.94       17.92      2.15 o 
   7   0   6      198.28      197.34     12.58 o 
   8   0   6       12.84       10.30      3.68 o 
   9   0   6        2.76        3.05      3.35 o 
  10   0   6      203.27      199.41     18.40 o 
  11   0   6        5.67        1.08      3.32 o 
  12   0   6       49.06       54.47     10.62 o 
 -15   1   6       52.79       64.69      5.12 o 
 -14   1   6        7.20        6.35      1.46 o 
 -13   1   6        5.93        6.20      1.63 o 
 -12   1   6       25.39       27.57      2.95 o 
 -11   1   6       88.68       81.53      4.05 o 
 -10   1   6       67.52       71.58      4.15 o 
  -9   1   6       45.08       39.37      3.74 o 
  -8   1   6       22.25       19.63      1.84 o 
  -7   1   6       92.95       89.88      2.48 o 
  -6   1   6      124.78      126.54      2.59 o 
  -5   1   6       40.19       38.50      1.26 o 
  -4   1   6      219.48      229.71      3.32 o 
  -3   1   6      807.22      800.40     10.66 o 
  -2   1   6      853.20      840.16     10.08 o 
  -1   1   6     1827.05     1788.97     27.23 o 
   0   1   6      340.30      378.08      6.39 o 
   1   1   6      130.38      159.43      2.85 o 
   2   1   6      891.51      938.02     10.21 o 
   3   1   6       32.80       32.09      1.78 o 
   4   1   6      179.65      176.71      4.70 o 
   5   1   6      473.24      508.62      9.02 o 
   6   1   6       83.78       80.25      4.71 o 
   7   1   6      332.84      244.92     56.54 o 
   8   1   6      413.87      383.92     11.27 o 
   9   1   6      105.18      114.74      7.38 o 
  10   1   6        8.94        8.70      2.30 o 
  11   1   6        4.61        3.22      1.76 o 
  12   1   6        5.10        7.52      2.35 o 
 -14   2   6       35.24       38.51      4.64 o 
 -13   2   6       16.70       14.50      2.12 o 
 -12   2   6       51.89       56.37      3.82 o 
 -11   2   6      278.82      309.10      8.92 o 
 -10   2   6       64.11       66.33      3.88 o 
  -9   2   6       69.05       68.35      3.00 o 
  -8   2   6       78.76       75.53      3.45 o 
  -7   2   6       73.18       68.74      2.29 o 
  -6   2   6      204.99      203.40      4.04 o 
  -5   2   6      237.94      223.13      7.79 o 
  -4   2   6        7.47        5.62      0.91 o 
  -3   2   6      523.27      544.07     11.80 o 
  -2   2   6      491.15      529.26     10.07 o 
  -1   2   6      293.04      289.08      5.83 o 
   0   2   6      489.99      515.21      7.00 o 
   1   2   6       90.81       88.59      2.86 o 
   2   2   6      459.60      494.29      7.97 o 
   3   2   6      166.44      177.77      4.01 o 
   4   2   6      127.57      127.47      3.79 o 
   5   2   6      247.08      265.96      7.68 o 
   6   2   6       10.54       10.36      1.21 o 
   7   2   6      287.47      277.71      8.45 o 
   8   2   6      128.16      112.82      8.29 o 
   9   2   6        3.96        2.59      1.28 o 
  10   2   6      149.91      157.02      9.34 o 
  11   2   6       12.04       11.17      3.54 o 
  12   2   6        9.06        5.14      3.63 o 
 -14   3   6       31.23       27.83      4.78 o 
 -13   3   6       26.72       46.33     15.02 o 
 -12   3   6       30.63       24.50      2.96 o 
 -11   3   6      116.09      118.67      6.24 o 
 -10   3   6       12.06       15.08      2.39 o 
  -9   3   6       47.67       47.43      3.80 o 
  -8   3   6       37.96       41.65      3.35 o 
  -7   3   6      174.12      164.87      7.49 o 
  -6   3   6       64.71       88.75      4.73 o 
  -5   3   6      305.32      313.96     10.59 o 
  -4   3   6      718.22      713.87     19.18 o 
  -3   3   6      206.16      218.16      5.59 o 
  -2   3   6       88.33       89.46      2.77 o 
  -1   3   6      490.90      485.97      9.05 o 
   0   3   6      172.83      178.77      4.71 o 
   1   3   6      359.15      355.24     11.37 o 
   2   3   6       19.50       19.77      1.48 o 
   3   3   6        5.79        6.83      1.00 o 
   4   3   6       55.39       59.35      2.97 o 
   5   3   6       75.42       24.04     30.76 o 
   6   3   6      133.49      127.09      6.74 o 
   7   3   6      320.27      250.63     10.22 o 
   8   3   6        6.79        3.70      1.47 o 
   9   3   6       33.22       33.88      5.80 o 
  10   3   6       10.67       10.29      2.70 o 
  11   3   6       25.97       34.20      7.87 o 
 -12   4   6       19.92       21.88      5.74 o 
 -11   4   6       15.28       14.70      2.54 o 
 -10   4   6       23.06       18.03      2.42 o 
  -9   4   6       54.43       53.96      4.35 o 
  -8   4   6      208.62      181.71      9.02 o 
  -7   4   6      302.05      272.84     27.05 o 
  -6   4   6      185.22      172.68      7.19 o 
  -5   4   6       30.62       26.79      2.72 o 
  -4   4   6      139.51      141.49      6.16 o 
  -3   4   6       81.86       63.28      4.27 o 
  -2   4   6        2.97        4.15      0.89 o 
  -1   4   6       42.48       40.38      2.33 o 
   0   4   6      226.26      209.36     10.45 o 
   1   4   6       32.57       28.20      2.20 o 
   2   4   6      576.64      580.90     33.22 o 
   3   4   6      297.71      278.19     12.65 o 
   4   4   6      269.67      271.87     11.86 o 
   5   4   6       25.54       28.08      2.82 o 
   6   4   6       42.94       48.66      3.72 o 
   7   4   6       13.83       11.59      1.78 o 
   8   4   6       15.06       18.61      3.52 o 
   9   4   6        2.89        3.60      1.56 o 
 -11   5   6       21.63       24.50      3.71 o 
 -10   5   6       31.56       34.34      4.49 o 
  -9   5   6        0.82       -1.19      1.64 o 
  -8   5   6      267.78      269.77     13.65 o 
  -7   5   6        3.49        2.45      3.11 o 
  -6   5   6      120.03      125.44     15.04 o 
  -5   5   6      275.68      284.59     23.70 o 
  -4   5   6      328.47      306.02     26.95 o 
  -3   5   6        1.25        1.35      1.23 o 
  -2   5   6       63.09       58.16      8.70 o 
  -1   5   6       71.00       66.30      7.42 o 
   0   5   6       42.13       32.10      5.51 o 
   1   5   6       86.05       74.77      7.75 o 
   2   5   6      300.61      294.73     15.64 o 
   3   5   6       24.76       22.39      2.76 o 
   4   5   6       43.27       42.42      3.89 o 
   5   5   6      120.95      120.03      6.38 o 
   6   5   6       17.80       16.55      2.34 o 
   7   5   6       10.19        5.65      4.70 o 
   8   5   6       11.57       11.38      8.09 o 
  -8   6   6       71.72       75.33     17.15 o 
  -7   6   6        0.98        1.96      5.22 o 
  -6   6   6       31.64       29.72      4.05 o 
  -5   6   6       73.72       78.39      7.05 o 
  -4   6   6       61.42       82.03      8.40 o 
  -3   6   6       35.14       32.80      5.28 o 
  -2   6   6      104.32      106.31      9.14 o 
  -1   6   6       76.11       88.40      8.18 o 
   0   6   6       34.82       45.05      4.85 o 
   1   6   6       37.45       45.75      4.89 o 
   2   6   6       76.12       86.45      6.58 o 
   3   6   6        4.68        8.01      2.79 o 
   4   6   6       11.68        8.89      3.30 o 
   5   6   6        3.98        1.04      2.07 o 
   6   6   6       34.42       38.64      9.20 o 
  -3   7   6        4.53       -0.83      3.13 o 
  -2   7   6       24.20       32.86      7.21 o 
  -1   7   6       15.34       15.36      5.08 o 
   0   7   6       15.93       23.82      7.50 o 
 -15   0   7        2.07        0.99      1.84 o 
 -14   0   7       91.76      109.87      7.04 o 
 -13   0   7       39.16       43.41      4.30 o 
 -12   0   7      261.50      278.88     12.35 o 
 -11   0   7       91.08       82.37      6.59 o 
 -10   0   7       16.47       15.64      1.68 o 
  -9   0   7      213.09      216.11      6.13 o 
  -8   0   7      324.68      329.50     10.01 o 
  -7   0   7     1011.62     1049.91     10.37 o 
  -6   0   7       28.64       29.20      1.40 o 
  -5   0   7      708.94      700.34     10.65 o 
  -4   0   7      197.95      199.32      5.72 o 
  -3   0   7      874.84      838.47     10.12 o 
  -2   0   7      288.82      278.73      7.06 o 
  -1   0   7      466.53      485.52     13.97 o 
   0   0   7      249.52      260.78      7.23 o 
   1   0   7      427.57      420.56      9.12 o 
   2   0   7      332.57      340.40      5.61 o 
   3   0   7     1128.75     1191.04     19.35 o 
   4   0   7        0.17        0.52      0.41 o 
   5   0   7       75.98       69.62      3.86 o 
   6   0   7       55.71       57.83      5.72 o 
   7   0   7        6.34       15.16      2.10 o 
   8   0   7      878.48      825.20     20.00 o 
   9   0   7       35.98       38.92      7.99 o 
  10   0   7       10.37        7.72      4.39 o 
  11   0   7        1.04        4.03      2.49 o 
 -15   1   7        3.88       -0.40      1.55 o 
 -14   1   7       15.65       14.20      2.43 o 
 -13   1   7       49.27       46.87      3.47 o 
 -12   1   7       16.33       18.33      2.57 o 
 -11   1   7      295.23      282.81      8.14 o 
 -10   1   7      155.27      151.41      6.78 o 
  -9   1   7      101.12       94.61      3.36 o 
  -8   1   7      559.50      535.71      6.73 o 
  -7   1   7      511.85      517.18      6.46 o 
  -6   1   7      716.56      719.09      8.02 o 
  -5   1   7      881.60      844.97     10.62 o 
  -4   1   7       60.15       65.20      2.35 o 
  -3   1   7      458.07      474.99      7.76 o 
  -2   1   7     3331.69     3345.46     35.12 o 
  -1   1   7     2139.66     2178.77     35.70 o 
   0   1   7      732.99      730.64      7.65 o 
   1   1   7      337.35      334.01      6.70 o 
   2   1   7      256.28      269.92      6.67 o 
   3   1   7      293.44      324.62      9.62 o 
   4   1   7      128.52      133.28      4.81 o 
   5   1   7      506.68      497.06     13.49 o 
   6   1   7      182.48      135.31     27.92 o 
   7   1   7      165.83       91.55     39.05 o 
   8   1   7      308.58      294.23     15.77 o 
   9   1   7       55.31       54.74      5.25 o 
  10   1   7       76.40       86.99      6.91 o 
  11   1   7        0.49        4.48      1.83 o 
  12   1   7        6.59       10.50      4.29 o 
 -14   2   7       10.46        9.44      2.54 o 
 -13   2   7       53.07       57.36      4.49 o 
 -12   2   7       38.66       37.59      3.46 o 
 -11   2   7      104.87      100.81      6.42 o 
 -10   2   7        1.66        2.41      1.15 o 
  -9   2   7       31.07       29.04      2.31 o 
  -8   2   7      342.14      335.58      8.66 o 
  -7   2   7      192.05      181.27      4.45 o 
  -6   2   7      221.02      221.30      4.55 o 
  -5   2   7      245.31      231.59      6.90 o 
  -4   2   7     1291.24     1214.81     28.39 o 
  -3   2   7       81.61       99.88      2.87 o 
  -2   2   7     2644.25     2795.60     45.00 o 
  -1   2   7      719.14      751.76     11.53 o 
   0   2   7      101.83      112.26      2.52 o 
   1   2   7      187.95      196.01      4.32 o 
   2   2   7      254.74      250.87      5.00 o 
   3   2   7      520.68      534.61     17.25 o 
   4   2   7      143.30      149.15      4.26 o 
   5   2   7      103.50      101.02      3.42 o 
   6   2   7      152.23      149.89      5.28 o 
   7   2   7      342.80      329.77      7.95 o 
   8   2   7      112.84      111.19      7.21 o 
   9   2   7       40.30       42.35      5.26 o 
  10   2   7       44.61       56.27      5.71 o 
  11   2   7        4.79        0.92      1.48 o 
 -14   3   7       22.00       14.19      7.72 o 
 -13   3   7        1.20        1.06      4.73 o 
 -12   3   7        0.98        2.55      1.10 o 
 -11   3   7      202.98      220.21     11.92 o 
 -10   3   7      113.98      108.41      8.69 o 
  -9   3   7      126.95      131.27      8.95 o 
  -8   3   7      194.67      209.10     11.73 o 
  -7   3   7      369.55      346.38     11.89 o 
  -6   3   7      413.57      410.00      9.14 o 
  -5   3   7      105.10      117.59      6.10 o 
  -4   3   7      141.82      149.13      7.46 o 
  -3   3   7      383.86      392.28     10.19 o 
  -2   3   7      385.74      419.58      7.15 o 
  -1   3   7       33.85       33.37      1.72 o 
   0   3   7       15.46       17.73      1.34 o 
   1   3   7      266.94      253.33      8.55 o 
   2   3   7      212.83      223.18      8.57 o 
   3   3   7       28.34       22.51      1.65 o 
   4   3   7      329.07      353.86     13.88 o 
   5   3   7       10.41        6.31      1.33 o 
   6   3   7      248.44      274.65     14.77 o 
   7   3   7        6.81        6.60      1.90 o 
   8   3   7       81.59       78.91      5.71 o 
   9   3   7       14.92       17.09      3.23 o 
  10   3   7       32.63       27.24      4.26 o 
 -12   4   7        6.30        3.21      3.23 o 
 -11   4   7       21.11       18.95      2.77 o 
 -10   4   7        4.09        2.52      1.06 o 
  -9   4   7       72.42       72.67      6.45 o 
  -8   4   7      104.90       98.82      7.64 o 
  -7   4   7       16.78       15.56      2.27 o 
  -6   4   7      540.21      525.00     25.64 o 
  -5   4   7      148.81      137.06      6.23 o 
  -4   4   7      231.38      206.58      7.58 o 
  -3   4   7        2.54        4.50      0.93 o 
  -2   4   7       54.21       48.07      2.65 o 
  -1   4   7       75.84       74.89      3.51 o 
   0   4   7       69.23       64.00      3.80 o 
   1   4   7      259.89      241.89     14.12 o 
   2   4   7      530.41      504.90     31.93 o 
   3   4   7      893.40      845.13     44.88 o 
   4   4   7      320.60      338.74     16.65 o 
   5   4   7       32.50       31.85      3.06 o 
   6   4   7       18.72       25.85      3.44 o 
   7   4   7        7.22        8.46      2.05 o 
   8   4   7        4.91        5.40      1.85 o 
   9   4   7        6.29        3.70      1.96 o 
 -11   5   7       58.06       55.42     15.80 o 
 -10   5   7       17.04       14.52      3.06 o 
  -9   5   7       34.75       32.23      4.29 o 
  -8   5   7       12.62       12.04      2.78 o 
  -7   5   7       54.86       49.98      7.11 o 
  -6   5   7      146.09      143.07     12.65 o 
  -5   5   7       33.57       37.56      4.12 o 
  -4   5   7      177.66      174.86     18.34 o 
  -3   5   7       58.07       65.76      5.35 o 
  -2   5   7       27.38       19.44      2.97 o 
  -1   5   7       70.89       59.98      7.63 o 
   0   5   7        4.03        2.09      0.92 o 
   1   5   7       76.91       86.07      9.11 o 
   2   5   7      144.78      144.36      6.92 o 
   3   5   7        5.45        6.17      1.70 o 
   4   5   7       51.59       52.73      4.27 o 
   5   5   7      154.74      165.24      7.63 o 
   6   5   7        2.68        2.61      1.29 o 
   7   5   7        3.42        1.31      2.41 o 
  -8   6   7       16.18       19.36      6.39 o 
  -7   6   7       31.65       23.36      3.85 o 
  -6   6   7       33.55       34.22      4.43 o 
  -5   6   7      176.66      186.37     17.41 o 
  -4   6   7        9.52       14.36      3.76 o 
  -3   6   7      263.56      291.12     15.79 o 
  -2   6   7      169.21      183.03     29.22 o 
  -1   6   7       17.52       11.61      3.70 o 
   0   6   7       21.72       29.24      4.01 o 
   1   6   7       20.00       22.75      4.53 o 
   2   6   7       77.50       61.51      9.87 o 
   3   6   7       11.79        7.77      2.03 o 
   4   6   7      103.72      107.31      7.99 o 
   5   6   7        9.42        5.22      3.85 o 
  -2   7   7        5.31        4.28      3.14 o 
 -15   0   8        0.82       -0.82      1.23 o 
 -14   0   8       26.49       31.03      4.79 o 
 -13   0   8        7.96       11.50      2.26 o 
 -12   0   8        3.37       10.44      2.84 o 
 -11   0   8       42.40       41.33      4.69 o 
 -10   0   8       46.22       40.80      3.47 o 
  -9   0   8        8.93        8.09      1.43 o 
  -8   0   8      172.51      180.06      4.82 o 
  -7   0   8      370.64      368.84      6.45 o 
  -6   0   8      554.33      556.86     10.87 o 
  -5   0   8       10.13        9.99      1.32 o 
  -4   0   8      504.84      526.24     13.03 o 
  -3   0   8       61.75       57.85      2.16 o 
  -2   0   8      665.30      706.55     13.93 o 
  -1   0   8        0.96        1.13      0.73 o 
   0   0   8     1062.28     1124.88     19.75 o 
   1   0   8        4.90        5.98      1.15 o 
   2   0   8      108.10      119.10      3.18 o 
   3   0   8        0.30        0.64      0.91 o 
   4   0   8       33.08       30.97      2.19 o 
   5   0   8      132.69      138.29      6.84 o 
   6   0   8      103.83      103.11      4.82 o 
   7   0   8      234.77      222.52     13.09 o 
   8   0   8        0.08       -0.26      1.82 o 
   9   0   8        0.25        2.38      2.55 o 
  10   0   8        0.57        2.00      2.52 o 
  11   0   8        0.31       -0.93      3.59 o 
 -15   1   8        5.29        3.01      1.45 o 
 -14   1   8       31.39       32.82      3.50 o 
 -13   1   8       64.16       65.92      4.05 o 
 -12   1   8        6.49        4.80      1.26 o 
 -11   1   8       77.27       76.54      3.89 o 
 -10   1   8       94.99       92.98      3.86 o 
  -9   1   8       50.14       26.47     10.53 o 
  -8   1   8      202.60      197.17      3.90 o 
  -7   1   8       10.70       12.31      0.92 o 
  -6   1   8      301.17      312.80      5.21 o 
  -5   1   8       55.55       46.69      1.74 o 
  -4   1   8      428.81      439.67      6.40 o 
  -3   1   8      681.68      720.06      8.06 o 
  -2   1   8     1325.67     1375.59     19.33 o 
  -1   1   8      407.67      458.73     10.18 o 
   0   1   8       40.78       38.92      2.74 o 
   1   1   8       41.51       41.20      1.38 o 
   2   1   8       13.27       12.13      1.27 o 
   3   1   8      356.49      357.44      8.45 o 
   4   1   8      255.72      270.87      5.73 o 
   5   1   8      216.90      206.46      4.89 o 
   6   1   8       29.72       19.15      6.14 o 
   7   1   8       41.01       21.40     12.53 o 
   8   1   8       45.87       45.17      4.58 o 
   9   1   8       24.07       18.29      3.36 o 
  10   1   8       34.40       43.88      5.38 o 
  11   1   8       15.72        9.83      2.68 o 
 -14   2   8       22.11       24.75      3.70 o 
 -13   2   8        3.32        3.99      3.47 o 
 -12   2   8       56.71       62.27      5.31 o 
 -11   2   8      162.75      159.39      8.05 o 
 -10   2   8       61.84       60.33      4.00 o 
  -9   2   8      399.95      408.81      9.14 o 
  -8   2   8      229.33      223.91      5.98 o 
  -7   2   8       29.47       29.13      1.64 o 
  -6   2   8      337.12      320.87      5.82 o 
  -5   2   8      249.69      259.03      4.50 o 
  -4   2   8      683.00      682.61     12.13 o 
  -3   2   8      218.25      223.03      9.47 o 
  -2   2   8      681.59      720.74      9.59 o 
  -1   2   8     1131.68     1166.07     11.51 o 
   0   2   8      147.35      153.08      3.77 o 
   1   2   8       46.01       46.86      1.92 o 
   2   2   8       25.91       26.15      1.68 o 
   3   2   8      481.34      472.48     11.25 o 
   4   2   8      130.10      142.77      5.52 o 
   5   2   8      137.48      147.98      8.53 o 
   6   2   8       75.26       72.69      4.88 o 
   7   2   8      123.46      125.73      4.69 o 
   8   2   8       22.81       29.43      3.91 o 
   9   2   8       24.71       29.58      4.08 o 
  10   2   8       13.05       15.26      3.15 o 
  11   2   8        3.67        7.57      3.38 o 
 -14   3   8        3.13        2.54      3.30 o 
 -13   3   8        6.60        5.00      1.66 o 
 -12   3   8        2.35        2.34      1.67 o 
 -11   3   8       59.43       58.74      4.27 o 
 -10   3   8      113.69      117.69     10.58 o 
  -9   3   8       73.08       69.89      5.21 o 
  -8   3   8      272.05      274.66     10.61 o 
  -7   3   8      151.03      154.66      9.62 o 
  -6   3   8      267.50      275.50      7.36 o 
  -5   3   8       11.94       12.83      2.14 o 
  -4   3   8      212.30      194.88      9.82 o 
  -3   3   8       72.95       71.31      2.51 o 
  -2   3   8      113.11      105.55      3.31 o 
  -1   3   8      371.13      369.55      9.68 o 
   0   3   8       10.07        7.70      1.22 o 
   1   3   8       62.06       55.47      2.37 o 
   2   3   8      255.15      267.34     13.75 o 
   3   3   8      239.55      224.55      7.09 o 
   4   3   8      177.81      171.34      7.60 o 
   5   3   8      271.66      289.56      8.66 o 
   6   3   8      189.44      194.64      6.47 o 
   7   3   8       27.82       23.45      3.06 o 
   8   3   8      146.94      154.52     11.67 o 
   9   3   8        4.70        3.78      2.09 o 
  10   3   8       46.14       38.89      7.82 o 
 -12   4   8       45.54       48.95      8.73 o 
 -11   4   8        2.53        5.44      5.19 o 
 -10   4   8       46.73       42.98      4.45 o 
  -9   4   8        2.04        2.05      2.74 o 
  -8   4   8       19.11       26.80      3.96 o 
  -7   4   8      163.03      151.57      9.99 o 
  -6   4   8      157.07      144.82      6.57 o 
  -5   4   8      180.27      181.85      8.53 o 
  -4   4   8      155.19      144.11      9.38 o 
  -3   4   8       44.14       46.02      3.16 o 
  -2   4   8       85.65       70.09      3.78 o 
  -1   4   8       52.69       57.01      3.45 o 
   0   4   8       27.41       27.86      1.91 o 
   1   4   8      149.45      140.99      8.39 o 
   2   4   8      120.30      120.92      8.26 o 
   3   4   8      141.07      140.74      5.22 o 
   4   4   8      270.79      294.09     13.41 o 
   5   4   8       32.22       30.38      4.58 o 
   6   4   8      149.06      155.08      7.44 o 
   7   4   8       37.72       43.68      4.05 o 
   8   4   8        6.97        6.80      2.32 o 
   9   4   8       40.01       44.66      8.65 o 
 -11   5   8       28.96       22.97      6.05 o 
 -10   5   8      111.94      127.15     14.64 o 
  -9   5   8       22.11       25.23      3.79 o 
  -8   5   8        8.52        6.11      2.19 o 
  -7   5   8       12.29       10.56      3.72 o 
  -6   5   8      226.99      245.37     17.35 o 
  -5   5   8       74.75       66.71      7.84 o 
  -4   5   8       17.22       17.72      2.95 o 
  -3   5   8      141.62      126.85     13.46 o 
  -2   5   8      100.45       88.38      9.58 o 
  -1   5   8       80.21       93.79      7.93 o 
   0   5   8        1.95        4.51      4.69 o 
   1   5   8       79.95       84.31      6.56 o 
   2   5   8       79.29       77.55      6.42 o 
   3   5   8      218.17      217.38      8.75 o 
   4   5   8       66.88       71.06      5.03 o 
   5   5   8       22.77       26.42      3.11 o 
   6   5   8        2.31        1.02      2.49 o 
   7   5   8       57.72       58.37      9.69 o 
  -8   6   8       30.89       24.54      4.65 o 
  -7   6   8       16.83       16.47      4.66 o 
  -6   6   8       10.83        7.47      3.14 o 
  -5   6   8       52.05       44.74      5.65 o 
  -4   6   8       52.20       51.75      5.99 o 
  -3   6   8       56.76       76.29      8.12 o 
  -2   6   8       47.87       54.51      6.79 o 
  -1   6   8       45.91       50.63      6.40 o 
   0   6   8       53.26       59.77      6.90 o 
   1   6   8       31.74       30.61      4.10 o 
   2   6   8       16.54       18.37      3.05 o 
   3   6   8       10.44       13.34      2.76 o 
   4   6   8       49.30       44.80      5.13 o 
 -15   0   9       62.44       62.68      8.54 o 
 -14   0   9       10.08        7.51      2.73 o 
 -13   0   9        0.84        1.12      1.10 o 
 -12   0   9      456.55      453.47     16.73 o 
 -11   0   9      311.37      322.76     12.60 o 
 -10   0   9      313.49      329.13      8.70 o 
  -9   0   9       50.96       45.01      2.95 o 
  -8   0   9      117.42      112.15      4.33 o 
  -7   0   9      364.40      401.91      9.87 o 
  -6   0   9      351.94      361.60      9.73 o 
  -5   0   9       48.50       36.80     28.72 o 
  -4   0   9        5.04        3.62      2.33 o 
  -3   0   9      257.58      296.46      8.30 o 
  -2   0   9       34.29       37.80      2.38 o 
  -1   0   9     1645.95     1636.48     26.65 o 
   0   0   9     1310.16     1274.50     22.36 o 
   1   0   9       37.54       40.87      6.18 o 
   2   0   9      111.58      103.94      3.37 o 
   3   0   9      658.02      654.23     25.97 o 
   4   0   9       99.23       97.90      4.41 o 
   5   0   9       63.55       61.59      3.39 o 
   6   0   9      117.04      126.02      5.03 o 
   7   0   9      452.22      480.89     27.35 o 
   8   0   9      105.66       99.97     12.82 o 
   9   0   9        4.42        5.81      3.87 o 
  10   0   9       65.24       83.92     12.93 o 
 -15   1   9        9.75       12.63      2.46 o 
 -14   1   9       11.51       14.89      2.93 o 
 -13   1   9        0.26        0.60      1.98 o 
 -12   1   9       38.05       41.15      3.03 o 
 -11   1   9      489.38      459.03     11.15 o 
 -10   1   9       16.45       17.03      1.37 o 
  -9   1   9      128.57      128.71      3.26 o 
  -8   1   9       26.28       21.82      1.18 o 
  -7   1   9        0.44        0.59      0.53 o 
  -6   1   9       79.84       77.60      2.30 o 
  -5   1   9        2.20        2.63      0.69 o 
  -4   1   9       53.18       52.47      1.80 o 
  -3   1   9     1195.56     1231.72     11.70 o 
  -2   1   9     3345.70     3440.90     89.29 o 
  -1   1   9      277.10      314.38      5.87 o 
   0   1   9      248.58      275.92      6.49 o 
   1   1   9      868.35      869.95      8.47 o 
   2   1   9      289.26      305.02      6.62 o 
   3   1   9      358.16      376.06      8.95 o 
   4   1   9       94.63       88.48      3.27 o 
   5   1   9      155.43      152.13      6.68 o 
   6   1   9       83.24       59.86     42.73 o 
   7   1   9      208.20       75.43     78.06 o 
   8   1   9      135.72      135.69      8.11 o 
   9   1   9       82.44       84.65      6.70 o 
  10   1   9       28.10       30.08      7.36 o 
  11   1   9        1.21       -0.53      2.41 o 
 -14   2   9        7.71       11.31      3.69 o 
 -13   2   9       46.89       47.46      4.70 o 
 -12   2   9       22.21       18.98      3.01 o 
 -11   2   9       22.21       21.80      2.55 o 
 -10   2   9       17.07       15.22      1.40 o 
  -9   2   9      302.31      298.42      7.25 o 
  -8   2   9       91.79       88.33      4.43 o 
  -7   2   9      389.20      371.38      7.56 o 
  -6   2   9       30.03       28.71      1.53 o 
  -5   2   9      393.18      399.45      6.75 o 
  -4   2   9      191.31      194.81      4.32 o 
  -3   2   9      791.92      812.20     28.56 o 
  -2   2   9       98.72       89.06      3.29 o 
  -1   2   9       55.81       48.68      2.50 o 
   0   2   9      184.42      185.88      4.59 o 
   1   2   9      167.80      163.14      4.01 o 
   2   2   9      206.14      212.46      5.87 o 
   3   2   9       86.94       86.48      4.73 o 
   4   2   9       34.98       34.15      2.60 o 
   5   2   9      208.07      205.29      6.59 o 
   6   2   9      472.57      472.00     10.72 o 
   7   2   9       10.09        6.82      2.02 o 
   8   2   9       42.67       39.97      4.48 o 
   9   2   9        3.60        1.43      1.31 o 
  10   2   9       38.70       46.46      5.34 o 
 -13   3   9       42.59       33.66      4.92 o 
 -12   3   9       96.03       92.07      6.70 o 
 -11   3   9      169.97      164.89      8.68 o 
 -10   3   9       35.92       30.33      4.56 o 
  -9   3   9       43.70       40.28      3.92 o 
  -8   3   9      234.61      229.45     12.25 o 
  -7   3   9      552.38      548.09     19.03 o 
  -6   3   9      475.74      466.55     10.62 o 
  -5   3   9      250.49      246.76      8.65 o 
  -4   3   9       31.93       31.61      2.11 o 
  -3   3   9       52.71       83.95     11.36 o 
  -2   3   9      160.88      166.98      5.90 o 
  -1   3   9      315.26      283.33      9.18 o 
   0   3   9       52.78       49.42      2.47 o 
   1   3   9      308.11      299.68      8.75 o 
   2   3   9      537.56      528.95     23.32 o 
   3   3   9      420.41      396.04     12.65 o 
   4   3   9       71.82       74.23      5.18 o 
   5   3   9       68.01       73.74      3.68 o 
   6   3   9      162.45      172.60      8.16 o 
   7   3   9       12.43        7.25      3.04 o 
   8   3   9       45.28       51.06      7.89 o 
   9   3   9        4.39        6.40      3.16 o 
 -12   4   9       44.87       45.44      6.26 o 
 -11   4   9       20.86       22.56      4.40 o 
 -10   4   9       57.67       61.38      5.16 o 
  -9   4   9       59.40       65.34      6.76 o 
  -8   4   9       79.04       87.79      7.80 o 
  -7   4   9        0.00        0.10      1.14 o 
  -6   4   9       76.66       76.86      4.79 o 
  -5   4   9       56.66       46.63      4.09 o 
  -4   4   9        5.41        1.08      1.20 o 
  -3   4   9       67.12       59.09      3.19 o 
  -2   4   9       35.16       36.16      2.46 o 
  -1   4   9      172.46      170.41     13.07 o 
   0   4   9      168.18      139.86      7.03 o 
   1   4   9       68.82       72.80      3.91 o 
   2   4   9       24.13       23.45      2.42 o 
   3   4   9      106.59      112.61      5.96 o 
   4   4   9      140.44      143.49      9.52 o 
   5   4   9       50.27       58.02      5.08 o 
   6   4   9       21.95       24.69      2.99 o 
   7   4   9       38.37       32.54      5.79 o 
   8   4   9        1.42        0.62      1.55 o 
 -10   5   9        7.28        6.00      4.01 o 
  -9   5   9       19.94       14.65      3.16 o 
  -8   5   9       72.79       77.03      9.80 o 
  -7   5   9      115.26      124.17     10.79 o 
  -6   5   9       88.19      109.53      8.94 o 
  -5   5   9       22.74       22.46      3.40 o 
  -4   5   9       53.16       50.47      6.11 o 
  -3   5   9      361.07      384.41     23.69 o 
  -2   5   9      262.06      246.53     26.81 o 
  -1   5   9       81.54       79.63     11.75 o 
   0   5   9        6.98        6.52      2.47 o 
   1   5   9        9.90        6.42      1.82 o 
   2   5   9        7.85        5.41      1.51 o 
   3   5   9       41.01       45.15      4.00 o 
   4   5   9       20.44       22.19      2.88 o 
   5   5   9       12.42       10.49      3.79 o 
   6   5   9      107.83      102.51      7.56 o 
  -8   6   9        0.85        3.49      2.85 o 
  -7   6   9       38.64       30.36     10.47 o 
  -6   6   9       47.87       61.97      7.74 o 
  -5   6   9       37.43       43.04      5.03 o 
  -4   6   9       53.83       65.63      8.12 o 
  -3   6   9       39.07       54.17     11.73 o 
  -2   6   9        4.94        6.36      2.97 o 
  -1   6   9      161.17      177.39     15.21 o 
   0   6   9        3.38        6.44      2.48 o 
   1   6   9       40.94       39.67      4.63 o 
   2   6   9       46.80       43.72      7.62 o 
   3   6   9       37.94       43.17      5.74 o 
   4   6   9       10.78        1.53      6.26 o 
 -15   0  10        4.15        8.24      2.89 o 
 -14   0  10       20.68       21.55      4.05 o 
 -13   0  10        1.95       10.87      3.04 o 
 -12   0  10       15.17       18.72      2.52 o 
 -11   0  10      568.68      563.26     15.42 o 
 -10   0  10      120.42      116.09      4.85 o 
  -9   0  10       13.08       11.30      1.35 o 
  -8   0  10       14.74       13.56      2.29 o 
  -7   0  10      170.38      176.56      7.66 o 
  -6   0  10      486.20      468.49     13.54 o 
  -5   0  10      424.75      430.55     23.76 o 
  -4   0  10        3.17        2.80      0.59 o 
  -3   0  10       30.02       40.02      2.08 o 
  -2   0  10     5076.38     5328.53     59.48 o 
  -1   0  10      252.16      266.85      8.47 o 
   0   0  10     1381.16     1448.93     25.27 o 
   1   0  10       16.29       19.01      1.65 o 
   2   0  10      359.61      351.05      7.24 o 
   3   0  10       35.33       31.63      5.60 o 
   4   0  10       19.71       18.53      4.70 o 
   5   0  10      203.46      196.14     15.77 o 
   6   0  10       25.31       26.22      6.19 o 
   7   0  10     1303.51     1319.46     49.44 o 
   8   0  10      102.21      202.77     18.36 o 
   9   0  10        2.49        8.90      4.59 o 
  10   0  10        2.85        5.80      4.12 o 
 -15   1  10        9.41        8.53      3.30 o 
 -14   1  10       29.21       33.84      3.70 o 
 -13   1  10       15.57       13.38      2.36 o 
 -12   1  10      120.24      114.88      6.72 o 
 -11   1  10      104.72      105.32      3.91 o 
 -10   1  10       99.50      104.80      3.64 o 
  -9   1  10      156.58      157.26      3.46 o 
  -8   1  10      260.02      264.29      6.32 o 
  -7   1  10      250.72      264.41      5.00 o 
  -6   1  10      219.90      222.39      4.16 o 
  -5   1  10       32.57       32.46      1.52 o 
  -4   1  10      190.83      182.63      4.95 o 
  -3   1  10      762.35      823.66      9.61 o 
  -2   1  10      345.07      344.41      6.34 o 
  -1   1  10      286.52      309.67      5.69 o 
   0   1  10      435.23      420.18      6.34 o 
   1   1  10      186.22      188.64      3.37 o 
   2   1  10      213.91      222.89      4.69 o 
   3   1  10       60.66       58.54      3.47 o 
   4   1  10       51.46       52.93      2.48 o 
   5   1  10       82.65       77.15      4.78 o 
   6   1  10      105.00       55.59     40.11 o 
   7   1  10      132.97      140.34     12.44 o 
   8   1  10      220.41      237.98     11.03 o 
   9   1  10       22.96       29.69      4.50 o 
  10   1  10       10.51       12.90      3.04 o 
 -14   2  10        2.73        1.51      1.49 o 
 -13   2  10        6.91        3.68      1.29 o 
 -12   2  10      188.03      185.60      8.97 o 
 -11   2  10      187.42      184.45      6.55 o 
 -10   2  10       39.26       39.09      2.09 o 
  -9   2  10      128.71      132.06      3.64 o 
  -8   2  10      122.52      122.36      4.54 o 
  -7   2  10      222.65      224.19      4.11 o 
  -6   2  10      327.79      349.92      7.29 o 
  -5   2  10      296.13      291.44      5.11 o 
  -4   2  10      168.18      180.63      4.09 o 
  -3   2  10      703.39      720.26     18.51 o 
  -2   2  10      266.50      263.63      5.67 o 
  -1   2  10       47.53       49.60      2.84 o 
   0   2  10      275.74      247.47      7.51 o 
   1   2  10      245.19      235.48      5.36 o 
   2   2  10      273.19      258.69      7.37 o 
   3   2  10      687.86      669.36     19.59 o 
   4   2  10       39.96       39.43      2.78 o 
   5   2  10      130.09      114.88      4.35 o 
   6   2  10       83.42       78.26      3.55 o 
   7   2  10        7.47        7.77      1.92 o 
   8   2  10       70.59       66.89      5.87 o 
   9   2  10       28.05       32.59      4.41 o 
  10   2  10       14.78       18.51      5.53 o 
 -13   3  10       46.62       46.88      5.33 o 
 -12   3  10       53.43       52.82      7.59 o 
 -11   3  10       29.04       21.69      4.21 o 
 -10   3  10       14.26        3.73      3.81 o 
  -9   3  10      139.01      141.79      7.19 o 
  -8   3  10      232.73      213.30      8.90 o 
  -7   3  10      276.45      260.61      8.86 o 
  -6   3  10      368.97      371.15     10.67 o 
  -5   3  10       60.31       56.59      1.84 o 
  -4   3  10       16.31       17.41      1.64 o 
  -3   3  10       39.40       41.71      2.50 o 
  -2   3  10       63.22       56.62      2.06 o 
  -1   3  10       68.63       68.66      2.88 o 
   0   3  10       18.69       18.24      1.65 o 
   1   3  10     1233.64     1220.23     38.49 o 
   2   3  10      842.63      889.09     35.91 o 
   3   3  10      126.44       96.38     19.09 o 
   4   3  10      103.41      106.02      4.54 o 
   5   3  10      118.13      118.82      6.30 o 
   6   3  10       26.77       29.86      3.41 o 
   7   3  10        8.11        8.25      3.14 o 
   8   3  10        0.37        1.25      2.20 o 
 -12   4  10       90.76       75.79     10.91 o 
 -11   4  10       20.64       19.76      4.31 o 
 -10   4  10       17.64       18.27      3.91 o 
  -9   4  10       15.71       14.97      2.92 o 
  -8   4  10       28.75       34.90      4.25 o 
  -7   4  10      128.78      117.37      9.63 o 
  -6   4  10       82.07       71.49      4.63 o 
  -5   4  10       10.75        9.03      1.70 o 
  -4   4  10       54.91       52.21      3.69 o 
  -3   4  10       47.47       44.03      2.63 o 
  -2   4  10      148.76      127.24      6.82 o 
  -1   4  10      123.74       93.58      3.57 o 
   0   4  10      161.35      148.90      9.92 o 
   1   4  10       84.72       97.42      5.76 o 
   2   4  10      138.14      140.44     10.96 o 
   3   4  10       74.92       79.34      4.87 o 
   4   4  10       83.74       90.07      6.72 o 
   5   4  10       47.08       57.01      4.61 o 
   6   4  10       53.73       54.12      4.57 o 
   7   4  10       60.60       64.48      6.35 o 
   8   4  10       31.42       26.68      7.20 o 
 -10   5  10       23.82       28.90     11.03 o 
  -9   5  10       11.16        8.26      2.42 o 
  -8   5  10        1.57        2.53      1.59 o 
  -7   5  10       39.51       37.13      4.55 o 
  -6   5  10       31.51       33.57      5.90 o 
  -5   5  10       32.18       40.27      5.70 o 
  -4   5  10       34.31       26.30      3.62 o 
  -3   5  10      159.37      148.98     17.88 o 
  -2   5  10       46.72       49.82      4.88 o 
  -1   5  10      230.58      288.58     14.63 o 
   0   5  10      115.46      118.93      9.24 o 
   1   5  10       30.26       28.79      3.81 o 
   2   5  10       64.99       66.33      4.90 o 
   3   5  10      297.96      297.78     17.01 o 
   4   5  10       13.30        9.95      1.97 o 
   5   5  10       37.11       34.71      4.47 o 
   6   5  10       27.87       36.38      7.98 o 
  -7   6  10       47.99       41.16     10.37 o 
  -6   6  10       62.86       52.39      5.73 o 
  -5   6  10       98.76      104.70     11.97 o 
  -4   6  10       22.61       26.40      4.05 o 
  -3   6  10        8.76        8.95      2.96 o 
  -2   6  10       91.56       95.94      9.23 o 
  -1   6  10        6.38        2.23      4.05 o 
   0   6  10        3.26        3.67      2.10 o 
   1   6  10       61.10       56.90      5.75 o 
   2   6  10       33.63       30.62      4.24 o 
   3   6  10        8.28        5.80      2.28 o 
 -15   0  11        2.96       10.99      3.33 o 
 -14   0  11        7.72        7.31      2.80 o 
 -13   0  11       86.43       91.53      9.53 o 
 -12   0  11      373.99      395.29     15.40 o 
 -11   0  11       40.07       38.59      2.99 o 
 -10   0  11        2.03        2.61      1.50 o 
  -9   0  11       34.05       39.41      3.32 o 
  -8   0  11      257.67      265.52     10.14 o 
  -7   0  11        2.88        0.42      1.46 o 
  -6   0  11       19.91       18.74      3.55 o 
  -5   0  11      214.34      208.00     12.20 o 
  -4   0  11      579.36      574.17      9.46 o 
  -3   0  11      851.89      878.58     12.03 o 
  -2   0  11      834.95      851.21     15.02 o 
  -1   0  11      169.67      175.31      6.99 o 
   0   0  11      159.90      162.54      6.83 o 
   1   0  11      319.43      332.41      7.78 o 
   2   0  11       51.44       50.12      2.76 o 
   3   0  11      125.24      139.80     12.17 o 
   4   0  11        0.86        2.86      2.73 o 
   5   0  11        9.50        9.64      4.12 o 
   6   0  11        2.39        6.29      3.92 o 
   7   0  11        1.47        1.35      3.65 o 
   8   0  11      245.41      264.76     21.99 o 
   9   0  11       29.21       40.08      9.16 o 
 -15   1  11       33.88       30.51      3.62 o 
 -14   1  11       27.80       32.74      3.62 o 
 -13   1  11        7.04       10.66      1.92 o 
 -12   1  11       72.73       81.69      5.42 o 
 -11   1  11      163.04      168.65      6.26 o 
 -10   1  11      148.32      147.89      6.37 o 
  -9   1  11      137.13      137.12      4.09 o 
  -8   1  11      131.46      128.98      3.76 o 
  -7   1  11       34.95       31.82      1.81 o 
  -6   1  11      414.61      416.28      7.48 o 
  -5   1  11       50.59       64.25      2.44 o 
  -4   1  11      528.74      521.10     12.99 o 
  -3   1  11       20.18       20.66      1.57 o 
  -2   1  11      561.52      596.59     10.43 o 
  -1   1  11       29.44       29.26      1.73 o 
   0   1  11      235.30      237.07      4.45 o 
   1   1  11      317.43      325.92      4.89 o 
   2   1  11       70.90       72.72      2.90 o 
   3   1  11      228.94      160.33     51.94 o 
   4   1  11       31.73       26.79      4.62 o 
   5   1  11      479.14      292.43    107.56 o 
   6   1  11       17.47       25.92      4.53 o 
   7   1  11      525.32      542.00     16.57 o 
   8   1  11        3.50        5.56      1.96 o 
   9   1  11        9.74        7.55      5.12 o 
  10   1  11        1.79        5.02      2.92 o 
 -14   2  11       10.43        9.99      2.32 o 
 -13   2  11       19.28       19.41      3.16 o 
 -12   2  11       77.35       85.48      7.57 o 
 -11   2  11       72.27       76.34      8.82 o 
 -10   2  11       45.31       41.72      2.23 o 
  -9   2  11      128.46      119.28      2.78 o 
  -8   2  11      388.79      389.59      9.82 o 
  -7   2  11      532.87      505.41     18.84 o 
  -6   2  11       50.14       48.09      2.37 o 
  -5   2  11      377.66      358.11      7.29 o 
  -4   2  11       67.78       67.52      2.90 o 
  -3   2  11      188.55      171.64      4.79 o 
  -2   2  11      102.18      107.41      4.83 o 
  -1   2  11      104.83      103.08      3.63 o 
   0   2  11        1.38        1.81      0.64 o 
   1   2  11      175.27      176.85      5.30 o 
   2   2  11       37.15       36.71      4.01 o 
   3   2  11      698.24      686.76     13.28 o 
   4   2  11       35.26       39.81      2.52 o 
   5   2  11       42.20       45.50      2.72 o 
   6   2  11       90.12       89.19      6.30 o 
   7   2  11       17.49       17.54      3.02 o 
   8   2  11        0.45        0.66      2.59 o 
   9   2  11        2.03        0.02      2.48 o 
 -13   3  11       21.87       18.46      4.11 o 
 -12   3  11       67.02       64.53      8.08 o 
 -11   3  11       76.11       72.97      7.34 o 
 -10   3  11      119.73      134.45     15.20 o 
  -9   3  11        8.57       10.07      3.97 o 
  -8   3  11      138.54      123.55      8.08 o 
  -7   3  11      192.07      185.35      6.69 o 
  -6   3  11       29.67       25.10      1.15 o 
  -5   3  11       11.52        9.24      0.86 o 
  -4   3  11      108.99      105.29      3.66 o 
  -3   3  11       14.32       15.49      1.13 o 
  -2   3  11      395.13      363.92     11.12 o 
  -1   3  11       50.57       49.71      2.49 o 
   0   3  11       25.90       20.71      1.81 o 
   1   3  11      336.13      350.06      9.49 o 
   2   3  11      387.92      383.29     20.66 o 
   3   3  11      202.03      195.35      9.27 o 
   4   3  11       42.93       48.06      3.21 o 
   5   3  11       71.07       70.90      6.18 o 
   6   3  11       44.92       48.14      5.20 o 
   7   3  11      103.92      109.17     10.00 o 
   8   3  11       55.36       70.48      8.33 o 
 -12   4  11       27.01       23.29      6.34 o 
 -11   4  11      103.22      104.10     17.34 o 
 -10   4  11       39.94       42.17      9.53 o 
  -9   4  11      136.22      132.18     10.08 o 
  -8   4  11      132.58      142.98     11.27 o 
  -7   4  11      156.64      164.54     10.81 o 
  -6   4  11      301.80      325.90     33.73 o 
  -5   4  11      161.67      143.00      8.29 o 
  -4   4  11       91.42       84.07      3.51 o 
  -3   4  11       93.18       71.36      7.41 o 
  -2   4  11      168.65      162.27     12.37 o 
  -1   4  11       80.46       73.60      5.41 o 
   0   4  11       14.54       13.20      1.73 o 
   1   4  11      364.13      378.89     21.24 o 
   2   4  11      285.69      293.56     13.30 o 
   3   4  11      116.04      134.87      7.30 o 
   4   4  11       33.25       39.81      4.34 o 
   5   4  11        1.54        1.04      1.29 o 
   6   4  11       38.06       47.33      5.41 o 
   7   4  11       45.40       47.05      6.78 o 
 -10   5  11       48.47       43.25      8.43 o 
  -9   5  11        5.58        5.96      3.05 o 
  -8   5  11        3.14        5.18      1.94 o 
  -7   5  11       41.01       38.43      4.67 o 
  -6   5  11      106.98      104.60      7.68 o 
  -5   5  11       62.45       54.07      5.33 o 
  -4   5  11        8.23        9.28      2.49 o 
  -3   5  11      163.80      166.34     12.17 o 
  -2   5  11       62.89       51.03      5.03 o 
  -1   5  11       51.21       56.73      6.69 o 
   0   5  11       18.26       21.06      4.22 o 
   1   5  11       35.56       29.03      4.18 o 
   2   5  11        3.87        2.49      1.18 o 
   3   5  11      167.60      173.25      8.10 o 
   4   5  11        3.93        5.78      2.09 o 
   5   5  11       19.70       23.05      4.76 o 
  -6   6  11       98.20       87.94     13.24 o 
  -5   6  11       58.53       53.18      6.68 o 
  -4   6  11       37.03       31.75      4.36 o 
  -3   6  11       73.52       74.62      8.46 o 
  -2   6  11       18.86       22.70     12.57 o 
  -1   6  11        6.39        5.53      2.60 o 
   0   6  11       15.69       19.23      4.23 o 
   1   6  11       16.74       16.68      3.25 o 
   2   6  11       15.68       16.08      3.38 o 
 -15   0  12       62.99       71.85      7.46 o 
 -14   0  12        0.01        0.43      2.85 o 
 -13   0  12       74.01       79.11      8.93 o 
 -12   0  12       25.15       27.40      4.07 o 
 -11   0  12       47.35       47.24      4.89 o 
 -10   0  12       49.03       52.41      4.99 o 
  -9   0  12       14.21       19.44      3.28 o 
  -8   0  12        9.04       13.68      3.98 o 
  -7   0  12       72.56       72.75      6.46 o 
  -6   0  12      425.04      431.75     19.04 o 
  -5   0  12        5.80        4.39      1.95 o 
  -4   0  12     1273.05     1288.16     17.63 o 
  -3   0  12       11.51       10.23      1.08 o 
  -2   0  12     1350.80     1435.36     22.03 o 
  -1   0  12      658.04      662.64     15.71 o 
   0   0  12      124.69      131.76      5.01 o 
   1   0  12        6.52        9.00      1.34 o 
   2   0  12      174.24      188.94      7.50 o 
   3   0  12        4.53       16.15      4.74 o 
   4   0  12      108.05       94.87     10.94 o 
   5   0  12       83.81       90.56     11.26 o 
   6   0  12       17.49       24.07      6.63 o 
   7   0  12      722.46      770.46     38.12 o 
   8   0  12        0.23        0.69      2.32 o 
   9   0  12       38.48       41.60      9.44 o 
 -14   1  12        6.01        7.79      2.26 o 
 -13   1  12      118.07      115.12      6.44 o 
 -12   1  12      117.92      114.23      5.71 o 
 -11   1  12      131.27      132.58      6.75 o 
 -10   1  12      331.87      346.73     11.01 o 
  -9   1  12       41.62       38.12      2.28 o 
  -8   1  12      112.59      107.11      3.39 o 
  -7   1  12      349.93      349.95      6.75 o 
  -6   1  12      289.60      292.11      7.23 o 
  -5   1  12       90.91       80.15      2.81 o 
  -4   1  12      494.28      501.42     11.87 o 
  -3   1  12      378.94      386.47      6.71 o 
  -2   1  12      387.35      409.80      6.95 o 
  -1   1  12       90.86       81.92      2.72 o 
   0   1  12       42.17       40.56      1.54 o 
   1   1  12       87.65       90.63      2.58 o 
   2   1  12      124.58      113.80     18.56 o 
   3   1  12      259.95       68.26    101.74 o 
   4   1  12      315.55      273.02     16.31 o 
   5   1  12      114.45      123.90      9.42 o 
   6   1  12       67.69       76.59      8.20 o 
   7   1  12       61.68       68.08      5.81 o 
   8   1  12      134.43      147.60     11.50 o 
   9   1  12       29.32       37.63      7.28 o 
 -14   2  12        7.93        3.08      1.42 o 
 -13   2  12        0.35        2.99      1.58 o 
 -12   2  12      124.39      124.83      7.48 o 
 -11   2  12       19.38       18.00      2.78 o 
 -10   2  12       75.60       73.29      3.94 o 
  -9   2  12      396.40      390.87     11.08 o 
  -8   2  12      341.29      340.70      7.21 o 
  -7   2  12      303.83      294.94      6.41 o 
  -6   2  12      400.69      398.78      8.17 o 
  -5   2  12        5.94        4.85      1.21 o 
  -4   2  12       89.10       86.44      3.75 o 
  -3   2  12      484.60      496.20     12.93 o 
  -2   2  12      141.46      152.21      4.48 o 
  -1   2  12      391.18      393.14     12.43 o 
   0   2  12      257.91      253.89      6.06 o 
   1   2  12       10.84       12.10      1.05 o 
   2   2  12      810.20      759.71     18.62 o 
   3   2  12      430.90      430.33     10.25 o 
   4   2  12       43.41       40.49      2.61 o 
   5   2  12      228.83      231.30      9.68 o 
   6   2  12      238.95      227.24     10.17 o 
   7   2  12      136.12      137.40      8.32 o 
   8   2  12      114.78      130.46      8.48 o 
 -13   3  12        8.55        2.33      2.54 o 
 -12   3  12       29.00       33.54      7.00 o 
 -11   3  12       65.85       77.77      7.82 o 
 -10   3  12       20.21       21.06      4.37 o 
  -9   3  12        6.40       11.43      3.06 o 
  -8   3  12      396.55      391.92     15.97 o 
  -7   3  12      491.43      421.61     20.00 o 
  -6   3  12      157.19      160.88      6.15 o 
  -5   3  12       28.20       26.89      1.96 o 
  -4   3  12      463.14      422.30     10.26 o 
  -3   3  12      336.71      329.64     17.80 o 
  -2   3  12      155.67      149.89      6.45 o 
  -1   3  12      276.35      258.83     12.63 o 
   0   3  12      248.05      213.00      8.68 o 
   1   3  12       23.11       22.18      2.12 o 
   2   3  12      245.89      237.03     15.62 o 
   3   3  12       37.68       39.81      4.35 o 
   4   3  12       58.16       63.27      6.29 o 
   5   3  12       47.71       48.03      5.13 o 
   6   3  12       82.77       91.75     10.27 o 
   7   3  12       23.87       24.28      5.17 o 
 -12   4  12       47.82       39.62      8.45 o 
 -11   4  12       18.78       21.61      5.20 o 
 -10   4  12       40.41       37.73      5.64 o 
  -9   4  12       48.96       56.29      7.45 o 
  -8   4  12        6.08       10.90      3.02 o 
  -7   4  12      137.80      139.47      8.68 o 
  -6   4  12        0.57        0.21      1.25 o 
  -5   4  12       75.34       64.17      5.48 o 
  -4   4  12      243.66      221.60     11.79 o 
  -3   4  12      275.88      276.92     20.64 o 
  -2   4  12       47.27       40.26      4.87 o 
  -1   4  12       23.49       20.31      2.14 o 
   0   4  12      159.40      164.04     13.51 o 
   1   4  12       45.52       45.91      4.50 o 
   2   4  12       43.04       42.13      4.25 o 
   3   4  12       40.86       43.92      3.72 o 
   4   4  12        9.18        8.60      1.88 o 
   5   4  12       64.97       72.84      6.59 o 
   6   4  12      113.88      119.79      8.67 o 
  -9   5  12       11.87       10.79      2.71 o 
  -8   5  12        7.12        6.02      2.15 o 
  -7   5  12       77.30       87.35      8.79 o 
  -6   5  12       10.90       18.97      3.43 o 
  -5   5  12       55.93       52.49      5.40 o 
  -4   5  12        5.18        3.49      1.63 o 
  -3   5  12      132.91      128.65      8.24 o 
  -2   5  12       49.83       52.08      7.37 o 
  -1   5  12       60.96       70.66      7.40 o 
   0   5  12       44.32       40.89      4.53 o 
   1   5  12       33.77       32.55      4.26 o 
   2   5  12       32.93       32.70      3.61 o 
   3   5  12        5.59        5.23      1.92 o 
   4   5  12       21.22       18.64      3.37 o 
  -5   6  12       48.91       41.44      6.51 o 
  -4   6  12        0.11       -1.66      4.81 o 
  -3   6  12       45.77       44.34      6.58 o 
  -2   6  12       13.45       12.64      3.62 o 
  -1   6  12       56.89       70.91      8.11 o 
   0   6  12       11.41       14.10      3.95 o 
 -14   0  13        0.00       -0.98      2.33 o 
 -13   0  13       33.51       31.62      4.50 o 
 -12   0  13       73.68       71.39      8.41 o 
 -11   0  13       66.45       61.82      7.42 o 
 -10   0  13        2.63        3.89      3.00 o 
  -9   0  13       88.03       84.04      8.63 o 
  -8   0  13       31.04       24.07      8.28 o 
  -7   0  13       51.55       57.18      5.11 o 
  -6   0  13       38.82       33.71      5.42 o 
  -5   0  13      113.28      112.97      9.80 o 
  -4   0  13       29.61       33.77      1.91 o 
  -3   0  13      170.88      176.22      5.62 o 
  -2   0  13        1.16        4.24      1.25 o 
  -1   0  13      172.40      175.85      6.14 o 
   0   0  13       68.43       75.65      4.53 o 
   1   0  13      148.27      150.92      5.33 o 
   2   0  13       11.93        9.12      1.25 o 
   3   0  13       59.21       59.51      8.50 o 
   4   0  13        3.07        5.60      3.49 o 
   5   0  13       47.93       51.10      9.05 o 
   6   0  13       79.68       79.09     11.65 o 
   7   0  13       17.16       21.68      6.17 o 
   8   0  13       14.28        9.50      4.51 o 
 -14   1  13       16.53       18.90      3.29 o 
 -13   1  13       17.65       16.92      2.89 o 
 -12   1  13       48.74       49.43      3.78 o 
 -11   1  13        7.89        6.02      1.42 o 
 -10   1  13      155.96      159.62      6.19 o 
  -9   1  13      115.24      111.81      3.77 o 
  -8   1  13      215.51      203.42      5.59 o 
  -7   1  13       61.77       63.73      3.33 o 
  -6   1  13      173.36      165.07      7.14 o 
  -5   1  13       39.00       34.16      2.15 o 
  -4   1  13       11.55       10.18      1.20 o 
  -3   1  13       48.70       50.84      2.36 o 
  -2   1  13      364.05      356.67     10.27 o 
  -1   1  13       97.64       95.45      3.07 o 
   0   1  13        0.45        0.41      0.40 o 
   1   1  13      156.62      151.46      4.09 o 
   2   1  13      236.99      228.62      9.61 o 
   3   1  13       20.19       19.40      3.55 o 
   4   1  13      325.35      319.84     10.90 o 
   5   1  13       65.30       65.06      5.15 o 
   6   1  13       63.66       62.63      7.46 o 
   7   1  13       44.13       47.48      4.98 o 
   8   1  13       13.82       12.84      2.89 o 
 -14   2  13       21.42       22.19      4.08 o 
 -13   2  13      126.62      121.50      7.74 o 
 -12   2  13        6.16        5.11      3.07 o 
 -11   2  13       19.85       17.19      2.79 o 
 -10   2  13      140.99      148.76      5.70 o 
  -9   2  13       78.08       86.64      4.09 o 
  -8   2  13      114.25      117.70      4.07 o 
  -7   2  13      377.80      379.61     11.30 o 
  -6   2  13       71.85       69.52      3.30 o 
  -5   2  13      359.56      346.08      6.78 o 
  -4   2  13      297.12      323.55     10.58 o 
  -3   2  13      642.80      623.80     15.27 o 
  -2   2  13      367.49      347.71     10.55 o 
  -1   2  13      221.21      210.14      6.03 o 
   0   2  13      155.97      151.44      4.40 o 
   1   2  13       82.32       81.55      2.77 o 
   2   2  13      108.24      110.85      5.65 o 
   3   2  13      468.18      453.20     10.63 o 
   4   2  13       13.01       11.52      3.22 o 
   5   2  13       20.96       20.16      2.87 o 
   6   2  13      131.21      128.21      7.67 o 
   7   2  13      111.20      113.50      7.61 o 
 -13   3  13      182.76      186.72     13.08 o 
 -12   3  13      156.95      160.01     11.62 o 
 -11   3  13       36.58       42.11      8.50 o 
 -10   3  13       27.68       33.43      6.94 o 
  -9   3  13        6.34       10.32      2.96 o 
  -8   3  13      123.56      122.89      9.17 o 
  -7   3  13       82.62       86.55      3.63 o 
  -6   3  13       92.96       97.86      2.97 o 
  -5   3  13       45.91       47.45      2.70 o 
  -4   3  13       75.48       71.90      3.83 o 
  -3   3  13      546.22      488.96     20.52 o 
  -2   3  13       51.37       57.42      4.58 o 
  -1   3  13       69.12       68.49      5.79 o 
   0   3  13      384.46      345.86     23.72 o 
   1   3  13      237.16      237.83      9.86 o 
   2   3  13      110.82      105.79      9.99 o 
   3   3  13        1.87        1.65      1.59 o 
   4   3  13       12.59       16.92      2.37 o 
   5   3  13      148.61      143.32      9.03 o 
   6   3  13       17.31       22.51      3.74 o 
   7   3  13       34.40       35.19      6.14 o 
 -11   4  13        3.35        1.18      1.56 o 
 -10   4  13       29.31       34.28      5.53 o 
  -9   4  13       48.87       53.38      6.60 o 
  -8   4  13       21.90       22.74      4.51 o 
  -7   4  13       13.79        7.50      2.65 o 
  -6   4  13       19.03       24.94      3.63 o 
  -5   4  13       59.04       62.48      5.54 o 
  -4   4  13      101.86       93.82      7.25 o 
  -3   4  13       49.50       47.99      5.09 o 
  -2   4  13      139.70      133.80      7.77 o 
  -1   4  13       45.97       47.91      3.91 o 
   0   4  13      268.03      269.25     15.77 o 
   1   4  13        3.29        3.20      1.37 o 
   2   4  13       54.68       60.67      5.14 o 
   3   4  13        4.72        5.34      1.65 o 
   4   4  13       57.21       54.23      5.68 o 
   5   4  13       44.98       43.70      6.75 o 
  -8   5  13       42.90       48.79      8.66 o 
  -7   5  13       25.34       25.18      3.92 o 
  -6   5  13        3.58        2.53      1.56 o 
  -5   5  13       27.80       35.90      4.57 o 
  -4   5  13       92.45      101.87      7.47 o 
  -3   5  13       95.28       93.91      7.12 o 
  -2   5  13        3.34        5.45      1.95 o 
  -1   5  13       56.24       60.56      6.98 o 
   0   5  13       26.37       25.71      3.62 o 
   1   5  13       91.69       94.89     14.60 o 
   2   5  13       14.47       15.66      3.16 o 
   3   5  13       37.43       35.42      4.67 o 
  -4   6  13        3.66        5.91      2.91 o 
  -3   6  13       13.37        8.09      3.06 o 
  -2   6  13       14.51       14.56      4.09 o 
 -14   0  14       33.58       37.03      7.13 o 
 -13   0  14        0.21       -2.95      3.12 o 
 -12   0  14       20.03       14.77      3.99 o 
 -11   0  14      110.26       98.28     10.02 o 
 -10   0  14        0.48       -1.74      1.79 o 
  -9   0  14        0.31        4.33      2.80 o 
  -8   0  14      371.91      404.50     19.96 o 
  -7   0  14       72.74       72.04      8.05 o 
  -6   0  14      338.84      341.41     18.14 o 
  -5   0  14      354.91      354.72      5.78 o 
  -4   0  14        1.38        1.79      0.63 o 
  -3   0  14       27.19       28.74      1.88 o 
  -2   0  14      658.10      662.03     12.23 o 
  -1   0  14      380.75      381.39      8.85 o 
   0   0  14       39.08       42.03      3.34 o 
   1   0  14      287.13      265.83     11.34 o 
   2   0  14      252.22      233.06     24.03 o 
   3   0  14       60.40       61.43      9.01 o 
   4   0  14       14.67       21.98      6.15 o 
   5   0  14       53.32       51.56      9.18 o 
   6   0  14      226.75      252.03     21.02 o 
   7   0  14       57.02       51.34      9.95 o 
 -14   1  14       22.36       19.99      3.83 o 
 -13   1  14       20.28       21.10      3.97 o 
 -12   1  14      132.57      139.31      6.41 o 
 -11   1  14       63.20       63.04      4.07 o 
 -10   1  14       40.47       41.48      3.19 o 
  -9   1  14      407.60      430.28     12.45 o 
  -8   1  14       74.21       74.63      3.04 o 
  -7   1  14      195.78      195.42      5.96 o 
  -6   1  14       43.48       47.42      2.11 o 
  -5   1  14       93.34       95.55      3.17 o 
  -4   1  14        9.50        8.39      0.94 o 
  -3   1  14      746.94      766.62     10.84 o 
  -2   1  14      355.71      351.12      6.88 o 
  -1   1  14       90.42       91.39      3.38 o 
   0   1  14      243.50      235.48      4.30 o 
   1   1  14       79.87       79.51      2.83 o 
   2   1  14       77.52       72.16      3.41 o 
   3   1  14      178.84      178.71      7.53 o 
   4   1  14       10.47       12.20      2.16 o 
   5   1  14       26.88       26.56      3.45 o 
   6   1  14      152.41      152.99     15.52 o 
   7   1  14       74.01       74.40      6.19 o 
 -13   2  14       74.32       72.85      6.01 o 
 -12   2  14      207.48      220.91     10.60 o 
 -11   2  14      221.77      244.51     10.06 o 
 -10   2  14      318.49      343.70     11.48 o 
  -9   2  14       89.04       84.71      4.10 o 
  -8   2  14       15.53       17.04      1.55 o 
  -7   2  14       74.67       78.27      4.00 o 
  -6   2  14       34.89       36.36      2.80 o 
  -5   2  14        6.29        4.68      1.05 o 
  -4   2  14       58.32       65.13      2.86 o 
  -3   2  14      861.09      827.17     20.43 o 
  -2   2  14      260.79      230.10      6.56 o 
  -1   2  14      211.65      201.74      5.55 o 
   0   2  14      181.11      178.39      4.55 o 
   1   2  14      353.57      347.02     10.66 o 
   2   2  14       68.83       61.98      9.72 o 
   3   2  14        9.99        8.54      2.15 o 
   4   2  14       63.21       72.14      9.31 o 
   5   2  14        0.77        4.34      1.84 o 
   6   2  14       89.06       89.85     11.28 o 
   7   2  14       28.54       35.85      9.47 o 
 -12   3  14      107.16      104.12      9.48 o 
 -11   3  14        1.02        1.52      1.85 o 
 -10   3  14       24.41       29.90      4.96 o 
  -9   3  14       28.85       37.00      5.47 o 
  -8   3  14       24.31       19.45      3.91 o 
  -7   3  14      238.88      240.82     13.91 o 
  -6   3  14      263.72      248.18      8.42 o 
  -5   3  14      124.65      118.76      6.04 o 
  -4   3  14        4.90        3.29      1.04 o 
  -3   3  14       98.42       97.53      4.84 o 
  -2   3  14        4.12        3.14      1.91 o 
  -1   3  14      216.45      210.04      7.76 o 
   0   3  14        8.92       11.83      2.27 o 
   1   3  14      159.67      167.06     14.09 o 
   2   3  14      299.22      299.93     12.25 o 
   3   3  14      115.61      119.49      7.90 o 
   4   3  14       91.11      100.57      7.44 o 
   5   3  14       23.81       19.81      3.65 o 
   6   3  14        7.89        6.58      2.84 o 
 -10   4  14       34.29       41.89      6.00 o 
  -9   4  14       14.63        6.26      2.92 o 
  -8   4  14       15.29       15.49      3.60 o 
  -7   4  14       36.84       29.75      7.28 o 
  -6   4  14       47.89       36.70      5.36 o 
  -5   4  14       63.63       60.78      6.80 o 
  -4   4  14       72.34       69.09      5.89 o 
  -3   4  14       59.66       59.27      5.31 o 
  -2   4  14       51.93       53.03      4.40 o 
  -1   4  14       27.41       23.89      2.79 o 
   0   4  14       16.88       18.60      3.11 o 
   1   4  14        5.36        5.23      2.80 o 
   2   4  14       91.08       79.20      7.95 o 
   3   4  14        8.39        6.12      1.76 o 
   4   4  14       57.53       62.56      6.20 o 
   5   4  14       22.08       18.25      4.37 o 
  -7   5  14       22.62       24.19      6.83 o 
  -6   5  14       42.81       39.39      8.76 o 
  -5   5  14       55.80       55.00      6.92 o 
  -4   5  14       33.46       34.82      4.50 o 
  -3   5  14        9.52        9.83      2.57 o 
  -2   5  14        9.95       13.73      2.96 o 
  -1   5  14       21.38       30.44      5.21 o 
   0   5  14        3.08        2.98      2.16 o 
   1   5  14       18.42       24.99      4.40 o 
   2   5  14       33.63       36.18      6.39 o 
 -14   0  15        0.06       -1.88      2.48 o 
 -13   0  15       90.33       94.77     10.69 o 
 -12   0  15       19.25       13.90      4.01 o 
 -11   0  15       37.77       42.12      7.04 o 
 -10   0  15       41.59       36.74      6.23 o 
  -9   0  15      155.69      178.31     13.35 o 
  -8   0  15       28.84       32.21      5.77 o 
  -7   0  15        3.91        3.99      2.24 o 
  -6   0  15      313.54      340.42     15.23 o 
  -5   0  15      198.83      196.57      9.41 o 
  -4   0  15       29.03       30.83      2.64 o 
  -3   0  15      164.73      197.20     14.21 o 
  -2   0  15       53.07       47.46      3.26 o 
  -1   0  15      159.84      150.83      5.51 o 
   0   0  15      183.34      183.70      8.79 o 
   1   0  15       19.21       17.56      1.98 o 
   2   0  15      237.54      231.75     16.90 o 
   3   0  15      166.86      168.81     15.24 o 
   4   0  15       29.16       32.32      7.20 o 
   5   0  15      254.79      255.93     20.76 o 
   6   0  15        1.75        2.06      2.26 o 
   7   0  15       71.98       67.68     11.89 o 
 -14   1  15       57.78       68.29     10.31 o 
 -13   1  15        2.57       -2.31      1.54 o 
 -12   1  15        3.34        4.09      1.19 o 
 -11   1  15       94.28       97.51      6.10 o 
 -10   1  15        4.99        3.86      1.32 o 
  -9   1  15       30.04       29.11      4.26 o 
  -8   1  15       63.99       62.69      6.77 o 
  -7   1  15       64.02       61.76      2.33 o 
  -6   1  15      159.86      156.34      6.86 o 
  -5   1  15      191.90      199.74     10.21 o 
  -4   1  15       20.91       19.31      1.43 o 
  -3   1  15      211.59      215.13      5.42 o 
  -2   1  15      379.94      388.62      9.29 o 
  -1   1  15      308.64      296.30      6.79 o 
   0   1  15        1.02        0.74      0.32 o 
   1   1  15      246.61      239.60      7.13 o 
   2   1  15       18.60       17.34      2.18 o 
   3   1  15        0.61        0.29      0.88 o 
   4   1  15       10.68        9.34      1.81 o 
   5   1  15       46.04       44.29      4.34 o 
   6   1  15       19.61       18.73      4.69 o 
   7   1  15       22.34       34.91      8.48 o 
 -13   2  15       66.52       76.23     11.61 o 
 -12   2  15      167.54      188.06     14.31 o 
 -11   2  15       50.63       56.41      6.65 o 
 -10   2  15        1.01        0.20      1.11 o 
  -9   2  15       27.74       28.59      2.40 o 
  -8   2  15       92.32       96.95      5.59 o 
  -7   2  15       49.54       40.49      3.62 o 
  -6   2  15       16.24       18.01      2.09 o 
  -5   2  15      311.31      289.87     12.69 o 
  -4   2  15       55.51       52.29      2.63 o 
  -3   2  15      131.46      138.26      4.78 o 
  -2   2  15      131.28      122.59      4.75 o 
  -1   2  15      295.30      295.13      9.05 o 
   0   2  15      112.21      110.01      5.15 o 
   1   2  15      117.16      121.37      5.96 o 
   2   2  15       34.10       33.85      4.08 o 
   3   2  15       46.92       38.09      7.26 o 
   4   2  15      289.99      295.92     23.68 o 
   5   2  15       25.25       22.29      4.55 o 
   6   2  15       20.92       24.26      4.92 o 
 -12   3  15       62.14       70.48     11.46 o 
 -11   3  15       54.52       43.32      6.21 o 
 -10   3  15      145.79      165.71     16.87 o 
  -9   3  15       93.67      103.17      8.91 o 
  -8   3  15       18.39       22.90      4.27 o 
  -7   3  15       23.51       22.56      4.13 o 
  -6   3  15       22.96       26.79      2.89 o 
  -5   3  15       42.94       44.31      3.83 o 
  -4   3  15       52.50       43.19      3.93 o 
  -3   3  15      121.66      124.69     12.80 o 
  -2   3  15      133.15      134.95      7.36 o 
  -1   3  15      291.41      304.03     12.53 o 
   0   3  15       76.87       76.64      4.94 o 
   1   3  15      116.50      107.92      7.27 o 
   2   3  15       20.72       15.23      2.93 o 
   3   3  15        8.44       12.54      2.88 o 
   4   3  15       25.41       28.22      4.19 o 
   5   3  15        7.28        7.58      2.22 o 
  -9   4  15       33.31       40.66      8.68 o 
  -8   4  15      114.27      109.06      9.61 o 
  -7   4  15       67.74       63.49      7.24 o 
  -6   4  15       20.87       32.43      5.52 o 
  -5   4  15       32.22       29.44      4.92 o 
  -4   4  15       19.38       26.47      4.60 o 
  -3   4  15        2.33        0.35      1.76 o 
  -2   4  15        1.96       -1.27      1.43 o 
  -1   4  15       26.81       29.67      3.69 o 
   0   4  15        3.28        2.64      1.59 o 
   1   4  15       18.71       17.00      3.70 o 
   2   4  15       33.05       33.97      4.44 o 
   3   4  15       27.29       26.79      4.07 o 
   4   4  15       93.27       88.17      9.10 o 
  -6   5  15       62.38       62.70     12.71 o 
  -5   5  15      147.61      126.36      8.81 o 
  -4   5  15        2.41        1.91      1.50 o 
  -3   5  15        6.81        8.15      2.34 o 
  -2   5  15       63.37       68.01      6.24 o 
  -1   5  15       19.26       17.61      3.83 o 
   0   5  15       14.00       11.06      2.60 o 
   1   5  15       54.19       48.96      6.72 o 
 -13   0  16       97.90       90.66     10.60 o 
 -12   0  16       71.31       87.17     10.07 o 
 -11   0  16       13.42       11.88      3.97 o 
 -10   0  16       91.13       97.40     10.24 o 
  -9   0  16        5.01       -0.88      2.45 o 
  -8   0  16       20.14       20.99      4.78 o 
  -7   0  16      102.25      104.04      7.64 o 
  -6   0  16      200.41      191.22     10.25 o 
  -5   0  16        4.81        4.74      2.09 o 
  -4   0  16        1.19        0.85      0.87 o 
  -3   0  16        0.51        1.32      0.91 o 
  -2   0  16        2.43        2.75      1.03 o 
  -1   0  16      615.70      593.53     23.53 o 
   0   0  16       96.29       96.85      6.33 o 
   1   0  16      188.02      187.66      8.67 o 
   2   0  16       92.98       99.06     11.40 o 
   3   0  16       11.72       11.77      4.77 o 
   4   0  16       37.79       44.54      8.71 o 
   5   0  16       19.85       20.94      6.10 o 
   6   0  16       68.11       74.72     11.85 o 
 -13   1  16       93.77       91.56      8.66 o 
 -12   1  16       49.34       56.91      6.60 o 
 -11   1  16      104.60      104.66      6.51 o 
 -10   1  16      181.72      188.85     10.48 o 
  -9   1  16       16.04       14.18      2.47 o 
  -8   1  16       41.27       43.21      3.98 o 
  -7   1  16       59.03       59.10      2.81 o 
  -6   1  16      175.88      172.32      7.05 o 
  -5   1  16      191.90      176.31     10.05 o 
  -4   1  16       53.98       57.90      3.64 o 
  -3   1  16      107.18      114.34      4.02 o 
  -2   1  16       98.59       90.73      3.36 o 
  -1   1  16       26.60       29.85      2.03 o 
   0   1  16        4.54        3.80      0.89 o 
   1   1  16       81.90       90.49      4.96 o 
   2   1  16       27.37       30.70      6.43 o 
   3   1  16        6.46        8.45      2.89 o 
   4   1  16      287.49      279.44     15.21 o 
   5   1  16      178.18      174.00     12.47 o 
   6   1  16       43.96       37.00      9.05 o 
 -13   2  16       19.97       20.74      6.16 o 
 -12   2  16       12.36       12.66      3.59 o 
 -11   2  16       18.92       19.73      4.07 o 
 -10   2  16       14.09       17.51      7.41 o 
  -9   2  16        4.66        2.11      1.24 o 
  -8   2  16       13.56       12.03      2.53 o 
  -7   2  16      126.49      131.22      6.81 o 
  -6   2  16        5.31        6.37      1.63 o 
  -5   2  16       97.35       87.27      4.66 o 
  -4   2  16      154.32      145.38      6.97 o 
  -3   2  16       28.47       22.86      2.10 o 
  -2   2  16      175.71      181.58      6.00 o 
  -1   2  16      357.78      369.62      8.64 o 
   0   2  16        1.90        1.39      1.01 o 
   1   2  16        4.79        5.85      1.48 o 
   2   2  16       16.89       16.03      2.97 o 
   3   2  16       50.11       48.49      5.10 o 
   4   2  16       50.13       51.13      5.50 o 
   5   2  16        9.49       14.39      3.86 o 
 -11   3  16       75.76       78.10     13.37 o 
 -10   3  16        8.06        8.63      2.82 o 
  -9   3  16       44.38       45.03     12.30 o 
  -8   3  16       24.61       25.28      6.06 o 
  -7   3  16       21.54       17.99      3.96 o 
  -6   3  16      133.82      123.68     10.58 o 
  -5   3  16       95.33       88.68      5.66 o 
  -4   3  16      126.13      125.51      7.16 o 
  -3   3  16       85.90       82.79      6.27 o 
  -2   3  16       14.10       14.38      2.48 o 
  -1   3  16       23.01       23.95      3.44 o 
   0   3  16       25.27       26.71      3.06 o 
   1   3  16       23.15       22.05      3.44 o 
   2   3  16       26.74       27.61      8.30 o 
   3   3  16       32.18       27.08      7.05 o 
   4   3  16       19.93       18.88      3.52 o 
  -9   4  16       16.51       19.78      4.41 o 
  -8   4  16      168.72      187.18     18.95 o 
  -7   4  16       57.83       61.27     18.76 o 
  -6   4  16       18.25       16.03      3.75 o 
  -5   4  16       29.43       29.24      4.95 o 
  -4   4  16        7.87       24.24      4.65 o 
  -3   4  16       57.46       60.98      6.94 o 
  -2   4  16       74.71       73.39      5.76 o 
  -1   4  16       11.07       10.54      2.28 o 
   0   4  16       54.33       47.67      6.17 o 
   1   4  16       28.85       22.60      5.01 o 
   2   4  16       31.03       30.94      4.29 o 
   3   4  16       52.03       36.54      8.03 o 
  -4   5  16       35.29       49.07      9.94 o 
  -3   5  16       39.66       42.55      6.27 o 
  -2   5  16       21.37       20.73      7.20 o 
 -13   0  17       25.51       20.43      5.37 o 
 -12   0  17       41.44       42.25      7.19 o 
 -11   0  17      129.03      136.26     12.67 o 
 -10   0  17       68.81       68.04      8.85 o 
  -9   0  17       64.37       66.73      6.50 o 
  -8   0  17      128.67      138.33      9.22 o 
  -7   0  17      112.40      112.14     10.66 o 
  -6   0  17       67.88       78.39      6.75 o 
  -5   0  17      397.88      425.83     10.04 o 
  -4   0  17      133.85      139.70      6.92 o 
  -3   0  17       86.50       79.67      4.81 o 
  -2   0  17       93.00       93.76      5.78 o 
  -1   0  17        4.24        1.14      1.03 o 
   0   0  17       10.98       19.10      2.70 o 
   1   0  17        0.01        0.87      1.15 o 
   2   0  17       13.75        9.98      3.88 o 
   3   0  17       93.76       93.80     12.04 o 
   4   0  17        6.52        4.94      2.98 o 
   5   0  17       92.32       84.56     12.48 o 
 -13   1  17       62.54       70.64     10.07 o 
 -12   1  17        8.87       12.07      3.36 o 
 -11   1  17      110.39      119.08      7.06 o 
 -10   1  17        6.86        7.48      1.97 o 
  -9   1  17       51.60       47.94      4.39 o 
  -8   1  17       14.14       14.75      2.48 o 
  -7   1  17      198.16      217.27      9.27 o 
  -6   1  17       58.25       60.06      3.41 o 
  -5   1  17        0.31       -0.49      0.96 o 
  -4   1  17      162.86      163.65      4.75 o 
  -3   1  17      106.71      108.46      4.03 o 
  -2   1  17       79.38       73.11      3.40 o 
  -1   1  17        1.52        1.56      0.83 o 
   0   1  17      147.75      143.12      5.14 o 
   1   1  17       62.00       54.51      3.99 o 
   2   1  17       55.85       62.09      5.53 o 
   3   1  17        2.71        2.47      3.48 o 
   4   1  17       38.32       45.50      6.25 o 
   5   1  17      139.04      150.58     11.89 o 
 -12   2  17       24.09       28.53      7.67 o 
 -11   2  17       76.09       80.53      8.26 o 
 -10   2  17       75.13       88.88      8.36 o 
  -9   2  17       18.51       14.52      7.59 o 
  -8   2  17       66.91       72.95      5.58 o 
  -7   2  17       13.34       16.58      2.57 o 
  -6   2  17       60.98       63.44      5.01 o 
  -5   2  17        2.15        2.87      1.07 o 
  -4   2  17      294.33      304.23      9.27 o 
  -3   2  17       55.89       65.48      3.63 o 
  -2   2  17        2.75        1.45      0.73 o 
  -1   2  17        6.13        6.34      1.22 o 
   0   2  17       43.76       38.18      3.46 o 
   1   2  17       21.55       24.47      2.90 o 
   2   2  17       49.14       51.30      5.23 o 
   3   2  17        1.48        1.03      1.54 o 
   4   2  17       20.83       20.72      4.96 o 
 -11   3  17        1.51        1.88      2.57 o 
 -10   3  17       55.42       50.98      6.78 o 
  -9   3  17       21.32       19.44      4.13 o 
  -8   3  17       11.46       15.33      3.61 o 
  -7   3  17       10.47       10.74      3.19 o 
  -6   3  17       63.54       68.00      7.30 o 
  -5   3  17       82.75       79.00      6.76 o 
  -4   3  17       89.68       69.28      5.26 o 
  -3   3  17       48.64       42.25      4.17 o 
  -2   3  17       50.53       53.17      4.07 o 
  -1   3  17      242.21      247.70     24.29 o 
   0   3  17       72.45       74.33      5.08 o 
   1   3  17       18.85       20.37      3.24 o 
   2   3  17       47.17       40.88      4.91 o 
   3   3  17       15.21       11.01      3.19 o 
  -7   4  17       82.51       92.39     10.56 o 
  -6   4  17       69.51       70.84     10.86 o 
  -5   4  17       50.66       54.63      8.19 o 
  -4   4  17       51.99       46.31      6.24 o 
  -3   4  17       19.23       15.74      3.73 o 
  -2   4  17        2.09        2.76      1.92 o 
  -1   4  17       11.16        5.00      2.84 o 
   0   4  17       71.00       60.20      6.27 o 
   1   4  17      238.52      234.82     11.70 o 
 -12   0  18        0.06        6.52      2.68 o 
 -11   0  18      154.09      157.04     10.71 o 
 -10   0  18        8.61        8.84      2.60 o 
  -9   0  18       35.92       43.72      5.37 o 
  -8   0  18       44.90       54.54      5.96 o 
  -7   0  18        9.66        8.76      2.48 o 
  -6   0  18        4.14       14.87      3.14 o 
  -5   0  18       13.09       18.17      3.43 o 
  -4   0  18        0.00       -0.60      1.47 o 
  -3   0  18      102.79      109.83      7.27 o 
  -2   0  18        3.00        1.31      1.29 o 
  -1   0  18      128.43      127.09     13.46 o 
   0   0  18       41.02       43.70      4.50 o 
   1   0  18       51.64       58.25      8.67 o 
   2   0  18       50.28       52.04      8.66 o 
   3   0  18        0.54        0.05      2.88 o 
   4   0  18        0.54        2.80      3.21 o 
 -12   1  18       54.23       57.74      9.32 o 
 -11   1  18       91.33       96.45      9.16 o 
 -10   1  18        2.36        2.05      1.48 o 
  -9   1  18       16.06       16.24      2.79 o 
  -8   1  18        6.65        9.56      2.19 o 
  -7   1  18       52.96       54.04      4.70 o 
  -6   1  18       29.97       26.53      3.45 o 
  -5   1  18       21.85       19.60      2.00 o 
  -4   1  18       68.74       72.36      3.85 o 
  -3   1  18        1.38        4.02      0.96 o 
  -2   1  18       61.75       64.38      3.28 o 
  -1   1  18       38.60       34.03      2.41 o 
   0   1  18        9.36        7.54      1.60 o 
   1   1  18       82.45       77.89      6.16 o 
   2   1  18        1.90        1.16      2.08 o 
   3   1  18       17.72       17.66      5.97 o 
   4   1  18       13.51        7.66      2.67 o 
 -12   2  18       17.35       15.56      5.48 o 
 -11   2  18       25.22       23.40      4.42 o 
 -10   2  18       17.34       15.47      3.57 o 
  -9   2  18       23.89       37.15      5.54 o 
  -8   2  18       38.78       40.77      4.03 o 
  -7   2  18       20.13       20.24      3.00 o 
  -6   2  18        3.00        2.43      1.58 o 
  -5   2  18      114.53      108.43      5.47 o 
  -4   2  18       69.11       66.48      4.37 o 
  -3   2  18       23.64       28.72      2.52 o 
  -2   2  18       21.37       21.12      1.94 o 
  -1   2  18       80.30       77.42      4.83 o 
   0   2  18        1.21        1.63      0.98 o 
   1   2  18       19.86       19.56      3.26 o 
   2   2  18       22.80       25.75      3.82 o 
   3   2  18        5.67        4.07      2.14 o 
 -10   3  18        4.76        2.84      3.05 o 
  -9   3  18       55.50       58.07      7.24 o 
  -8   3  18       49.57       54.22      6.81 o 
  -7   3  18       32.36       33.92      5.42 o 
  -6   3  18       96.49      119.40     16.11 o 
  -5   3  18       52.15       48.74      8.28 o 
  -4   3  18      106.50       98.88      6.47 o 
  -3   3  18       38.85       43.21      3.97 o 
  -2   3  18       18.43       20.90      3.47 o 
  -1   3  18        5.65        5.50      2.36 o 
   0   3  18       48.15       56.39      4.53 o 
   1   3  18       92.03       90.82      9.44 o 
   2   3  18       18.43       24.34      8.68 o 
  -6   4  18       17.87        5.93      3.86 o 
  -5   4  18       46.13       49.05      9.30 o 
  -4   4  18        2.68        4.08      6.05 o 
  -3   4  18       72.80       73.43      9.61 o 
  -2   4  18       12.60        7.06      8.16 o 
  -1   4  18       43.26       45.64      6.04 o 
 -12   0  19        0.20       -0.13      1.46 o 
 -11   0  19        3.95        4.64      2.20 o 
 -10   0  19        0.44        2.78      2.00 o 
  -9   0  19       58.55       66.68     10.93 o 
  -8   0  19       80.21       73.30      7.02 o 
  -7   0  19        0.15        2.70      1.79 o 
  -6   0  19      234.77      252.31     12.88 o 
  -5   0  19       52.03       38.19      7.44 o 
  -4   0  19       21.09       23.55      3.87 o 
  -3   0  19      244.66      257.82      9.43 o 
  -2   0  19       14.38       10.44      1.90 o 
  -1   0  19        0.75        3.91      1.59 o 
   0   0  19       22.78       26.91      4.49 o 
   1   0  19        0.00       -0.03      1.51 o 
   2   0  19       23.79       20.03      5.46 o 
   3   0  19       33.25       39.78      8.19 o 
 -12   1  19       16.64       15.42      5.57 o 
 -11   1  19       38.01       39.40      5.80 o 
 -10   1  19       96.22       85.45      6.17 o 
  -9   1  19       48.17       56.50      5.05 o 
  -8   1  19       41.85       49.74      4.70 o 
  -7   1  19        2.35       -0.16      1.11 o 
  -6   1  19       23.15       25.12      2.83 o 
  -5   1  19        5.28        6.79      1.89 o 
  -4   1  19      156.60      170.83      7.22 o 
  -3   1  19      185.76      194.93      6.60 o 
  -2   1  19       13.75       14.86      1.63 o 
  -1   1  19       22.49       22.74      2.33 o 
   0   1  19       48.85       47.35      4.70 o 
   1   1  19       84.22       92.04      6.82 o 
   2   1  19       15.97       15.35      3.06 o 
   3   1  19       24.58       13.47      3.53 o 
 -11   2  19      105.81      110.86     13.91 o 
 -10   2  19        3.61        6.64      2.95 o 
  -9   2  19       25.38       23.23      6.36 o 
  -8   2  19       26.63       30.20      4.84 o 
  -7   2  19        1.55        1.95      3.03 o 
  -6   2  19       56.80       76.48      7.22 o 
  -5   2  19       75.00       76.63      6.35 o 
  -4   2  19       19.59       19.46      2.17 o 
  -3   2  19       52.30       53.21      3.48 o 
  -2   2  19      115.35      122.49      6.33 o 
  -1   2  19       61.47       72.85      5.76 o 
   0   2  19        0.30        0.04      0.90 o 
   1   2  19        5.45        4.13      1.60 o 
   2   2  19       11.30        7.01      5.74 o 
  -8   3  19       28.83       27.69      9.50 o 
  -7   3  19        6.68        8.95      3.03 o 
  -6   3  19       29.75       27.65      4.86 o 
  -5   3  19       35.46       42.50      5.94 o 
  -4   3  19       54.34       48.23      5.51 o 
  -3   3  19       20.15       22.89      2.85 o 
  -2   3  19       17.34       18.98      2.91 o 
  -1   3  19       12.79       16.35      3.01 o 
   0   3  19       35.80       38.09      5.26 o 
   1   3  19        5.26        1.44      2.66 o 
  -4   4  19        9.72        9.34      4.38 o 
 -11   0  20       38.08       29.49      6.12 o 
 -10   0  20       42.38       54.09      6.34 o 
  -9   0  20       55.73       53.62      6.24 o 
  -8   0  20        0.24        5.63      2.43 o 
  -7   0  20        4.35        3.56      1.91 o 
  -6   0  20       80.67      102.13      8.63 o 
  -5   0  20       15.29       22.16      3.91 o 
  -4   0  20       62.15       76.34      6.90 o 
  -3   0  20        1.56        0.02      1.25 o 
  -2   0  20       15.98       10.15      2.56 o 
  -1   0  20       10.71       10.03      6.36 o 
   0   0  20       57.74       50.17      6.15 o 
   1   0  20        0.06       -2.28      3.54 o 
   2   0  20       39.45       30.03      7.28 o 
 -11   1  20       37.14       39.81      7.93 o 
 -10   1  20       41.02       50.57      6.50 o 
  -9   1  20       17.17       21.68      3.16 o 
  -8   1  20       41.56       44.97      4.05 o 
  -7   1  20        9.49        9.89      1.92 o 
  -6   1  20       32.99       37.49      3.53 o 
  -5   1  20       72.37       69.76      4.74 o 
  -4   1  20       45.49       52.08      4.04 o 
  -3   1  20      104.83      110.98      5.79 o 
  -2   1  20       98.34       91.11      5.57 o 
  -1   1  20       39.68       30.28      3.89 o 
   0   1  20       30.44       29.46      3.34 o 
   1   1  20        4.60        8.04      2.26 o 
   2   1  20       12.73       15.73      3.66 o 
 -10   2  20       23.09       18.99      5.68 o 
  -9   2  20        2.57        1.58      3.27 o 
  -8   2  20       20.61       24.34      4.58 o 
  -7   2  20       26.41       28.01      4.97 o 
  -6   2  20        1.98        1.29      1.22 o 
  -5   2  20       41.54       35.57      3.68 o 
  -4   2  20       49.09       49.92      3.95 o 
  -3   2  20       17.91       17.11      3.46 o 
  -2   2  20      101.81       95.45      6.20 o 
  -1   2  20       31.17       31.81      3.36 o 
   0   2  20       31.21       34.53      7.32 o 
   1   2  20       47.37       31.91      7.39 o 
  -7   3  20        3.99        0.00      1.90 o 
  -6   3  20        0.46        0.03      1.64 o 
  -5   3  20       20.27       20.07      5.82 o 
  -4   3  20       53.26       48.21      8.45 o 
  -3   3  20        2.04        2.60      1.51 o 
  -2   3  20       13.81       15.28      2.68 o 
  -1   3  20       32.18       29.29      7.32 o 
 -10   0  21        4.42        5.63      2.49 o 
  -9   0  21       26.74       30.59      4.86 o 
  -8   0  21       14.97       14.50      3.44 o 
  -7   0  21       37.18       43.63      5.69 o 
  -6   0  21       34.69       44.40      6.35 o 
  -5   0  21       32.82       43.21      5.44 o 
  -4   0  21       31.67       50.10     11.06 o 
  -3   0  21        4.82        3.08      2.24 o 
  -2   0  21       44.99       35.11      7.66 o 
  -1   0  21       11.09       12.30      4.47 o 
   0   0  21       12.86       18.81      6.18 o 
  -9   1  21        6.66        8.42      3.09 o 
  -8   1  21       47.16       50.84      4.32 o 
  -7   1  21       51.04       57.17      4.52 o 
  -6   1  21       48.44       42.95      3.92 o 
  -5   1  21       52.74       52.23      4.19 o 
  -4   1  21      218.23      215.73      8.76 o 
  -3   1  21       48.23       54.13      5.03 o 
  -2   1  21       16.09       15.64      3.57 o 
  -1   1  21       21.94       17.72      6.25 o 
   0   1  21       19.35       16.80      5.72 o 
  -8   2  21        6.94        5.06      2.20 o 
  -7   2  21        3.00        2.66      1.81 o 
  -6   2  21        0.34        0.35      2.30 o 
  -5   2  21       39.38       43.83      4.78 o 
  -4   2  21       10.95       15.68      2.92 o 
  -3   2  21        1.68       -2.31      1.54 o 
  -2   2  21       14.47       15.17      3.10 o 
  -1   2  21       75.93       50.73      8.83 o 
  -8   0  22       16.49       18.36      5.33 o 
  -7   0  22       63.09       51.40      6.27 o 
  -6   0  22       76.66       86.39      7.89 o 
  -5   0  22        3.30        5.83      2.18 o 
  -4   0  22      139.28      149.44     10.08 o 
  -3   0  22        3.73        7.43      4.10 o 
  -2   0  22        7.03       16.84      5.74 o 
  -8   1  22       81.97       90.40      8.49 o 
  -7   1  22      107.97      107.34      6.32 o 
  -6   1  22       18.03       16.05      2.46 o 
  -5   1  22        1.53        0.53      2.10 o 
  -4   1  22       23.81       16.90      3.01 o 
  -3   1  22      126.67      104.46     12.64 o 
  -2   1  22       11.41        5.31      3.24 o 
                                                 
